# Supplementary material for: Reciprocal antagonism of PIN1-APC/CCDH1 governs mitotic protein stability and cell cycle entry
Source: Nat Commun. 2024 Apr 15;15:3220. doi: 10.1038/s41467-024-47427-w (PMC11018817; doi:10.1038/s41467-024-47427-w)
Supplement: Supplementary file 4 — Supplementary Data 1 [file 41467_2024_47427_MOESM4_ESM.xlsx]

## Sheet: Sheet1
Supplementary Data 1. The relationship between PIN1 protein expression and overall survival in a Breast Cancer Tissue Microarray (TMA)
Alive/Dead	Follow up length (yrs)	Normalized PIN1 expression
0	10.55	74.73
1	4.03889	43.07
0	10.55	20.35
1	8.56667	19.52
0	8.10556	18.84
0	10.1028	13.49
1	11.2972	9.1
0	15.9417	7.83
0	9.35	6.44
0	8.04722	5.75
0	11.9556	4.84
0	4.51111	4.74
0	6.10556	4.61
1	6.18056	4.42
1	3.05556	4.04
0	4.72222	3.91
0	4.20556	3.81
0	8.06389	3.57
0	6.13056	3.45
0	18.8778	3.44
0	5.99444	3.43
0	7.14722	3.26
0	6.81667	3.22
1	1.91111	3.11
1	3.38056	3.02
0	10.7944	2.96
0	9.04167	2.89
1	1.98056	2.88
0	8.46667	2.84
1	0.605556	2.72
0	11.2444	2.6
1	1.98056	2.6
0	10.8194	2.56
0	10.7444	2.53
1	6.35	2.46
0	8.23611	2.44
0	10.3667	2.42
0	7.875	2.42
1	1.06944	2.37
1	1.91111	2.36
0	12.3556	2.33
1	3.05556	2.32
0	8.17222	2.28
1	2.66667	2.26
1	4.88611	2.25
0	10.2222	2.24
1	0.833333	2.22
1	0.963889	2.2
0	4.70278	2.17
0	9.14722	2.14
0	6.10556	2.09
1	3.83333	2.08
0	5.83889	2.08
0	12.6194	2.06
0	5.03889	2.04
1	6.18056	2.01
1	2.25556	2
0	11.8583	1.97
0	7.57778	1.93
0	11.2167	1.84
0	9.26944	1.83
0	6.95278	1.83
0	7.92778	1.8
0	11.6972	1.77
0	8.90278	1.72
0	5.775	1.71
0	11.2444	1.65
0	9.01389	1.64
0	10.5278	1.62
1	27.2778	1.6
0	6.35	1.58
0	0.641667	1.58
0	9.35	1.55
0	7.61111	1.55
0	8.24444	1.51
0	7.01111	1.51
0	11.725	1.51
1	4.2	1.5
0	9.77222	1.49
1	6.775	1.48
0	5.79167	1.47
1	2.53056	1.46
1	2.875	1.45
0	9.91389	1.45
0	10.0917	1.44
1	2.39444	1.42
0	6.66111	1.4
0	5.91111	1.39
0	10.4694	1.37
0	6.51667	1.33
0	5.22222	1.33
0	8.03611	1.32
0	8.575	1.3
1	0.833333	1.28
0	5.38056	1.24
0	8.025	1.23
0	12.0917	1.22
0	10.2889	1.2
0	10.4333	1.18
0	11.7972	1.17
0	3.91111	1.14
1	2.60278	1.14
1	4.61667	1.13
1	4.61667	1.12
0	6.81944	1.1
1	10.4611	1.09
0	12.6972	1.08
0	10.8139	1.08
0	8.56389	1.05
0	12.8306	1.05
1	3.44167	1.04
0	12.4167	1.02
0	9.20833	1.02
0	5.75	1.02
0	11.2389	1.01
0	9.925	0.98
0	4.15	0.98
0	9.91389	0.97
0	8.18333	0.96
0	4.00833	0.96
0	10.5667	0.95
0	7.98056	0.94
0	6.03333	0.94
0	16.7472	0.93
1	10.1861	0.93
1	4.88611	0.93
0	7.50556	0.93
1	5.11389	0.9
1	4.2	0.89
0	6.04722	0.89
0	2.10833	0.89
0	10.2222	0.86
0	8.35556	0.85
0	10.8306	0.85
0	0.819444	0.84
0	12.9	0.83
0	10.7444	0.81
0	0.213889	0.79
1	6.775	0.77
0	12.9806	0.73
0	6.41667	0.72
0	5.72222	0.71
1	1.95278	0.71
0	8.20833	0.68
1	1.36389	0.65
0	16.9222	0.63
0	4.95278	0.58
1	2.875	0.57
0	8.21667	0.57
0	2.88889	0.56
0	10.35	0.56
0	2.11667	0.55
0	7.31389	0.55
1	5.91667	0.43
0	12.0917	0.43
0	7.00833	0.4
0	5.40833	0.36
0	6.57778	0.3
1	4.35556	0.24
0	3.83333	0.11
