# Supplementary material for: Reciprocal antagonism of PIN1-APC/CCDH1 governs mitotic protein stability and cell cycle entry
Source: Nat Commun. 2024 Apr 15;15:3220. doi: 10.1038/s41467-024-47427-w (PMC11018817; doi:10.1038/s41467-024-47427-w)
Supplement: Supplementary file 6 — Supplementary Data 3 [file 41467_2024_47427_MOESM6_ESM.xlsx]

## Sheet: Sheet1
Supplementary Data 3. CDH1 peptides identified by mass spectrometry
DIA-MS signals of CDH1 peptides					Normalized Signal
PG.ProteinAccessions	PG.Genes		EG.PrecursorId	EG.ModifiedSequence	WT	PIN1 KO
Q9UM11	CDH1		_NELLGAGIEK_.2	_NELLGAGIEK_	7.05809e+06	5.92626e+06
Q9UM11	CDH1		_NELLGAGIEK_.1	_NELLGAGIEK_	246944	118375
Q9UM11	CDH1		_GLFTYSLSTK_.2	_GLFTYSLSTK_	5.5131e+06	4.59187e+06
Q9UM11	CDH1		_GLFTYSLSTK_.1	_GLFTYSLSTK_	48542.3	34185.8
Q9UM11	CDH1		_DGLAYSALLK_.2	_DGLAYSALLK_	5.89723e+06	4.28902e+06
Q9UM11	CDH1		_DGLAYSALLK_.1	_DGLAYSALLK_	85960.5	50533.3
Q9UM11	CDH1		_VQDPQTEDRRLQPSTPEK_.4	_VQDPQTEDRRLQPSTPEK_	1.3449e+06	1.68934e+06
Q9UM11	CDH1		_VQDPQTEDRRLQPSTPEK_.3	_VQDPQTEDRRLQPSTPEK_	1.16162e+06	1.29038e+06
Q9UM11	CDH1		_VQDPQTEDRRLQPST[Phospho (STY)]PEK_.3	_VQDPQTEDRRLQPST[Phospho (STY)]PEK_	646647	112747
Q9UM11	CDH1		_VQDPQTEDRRLQPSTPEK_.2	_VQDPQTEDRRLQPSTPEK_	127095	127840
Q9UM11	CDH1		_RSSPDDGNDVSPYSLSPVSNK_.3	_RSSPDDGNDVSPYSLSPVSNK_	1.58718e+06	3097096
Q9UM11	CDH1		_RSSPDDGNDVSPYSLSPVSNK_.2	_RSSPDDGNDVSPYSLSPVSNK_	279887	316131
Q9UM11	CDH1		_RSSPDDGNDVSPYSLS[Phospho (STY)]PVSNK_.3	_RSSPDDGNDVSPYSLS[Phospho (STY)]PVSNK_	95674.3	37473
Q9UM11	CDH1		_GFVQIWDAAAGK_.2	_GFVQIWDAAAGK_	1.04714e+06	2.03171e+06
Q9UM11	CDH1		_GFVQIWDAAAGK_.1	_GFVQIWDAAAGK_	7085.8	10342.5
Q9UM11	CDH1		_WSTDHQLLASGGNDNK_.3	_WSTDHQLLASGGNDNK_	1.3873e+06	1.28323e+06
Q9UM11	CDH1		_WSTDHQLLASGGNDNK_.2	_WSTDHQLLASGGNDNK_	367504	177454
Q9UM11	CDH1		_YPSLTQVAK_.2	_YPSLTQVAK_	1.1537e+06	1.50831e+06
Q9UM11	CDH1		_YPSLTQVAK_.1	_YPSLTQVAK_	15713.4	14323.3
Q9UM11	CDH1		_VQDPQTEDRRLQPST[Phospho (STY)]PEKK_.3	_VQDPQTEDRRLQPST[Phospho (STY)]PEKK_	559818	97615.2
Q9UM11	CDH1		_VQDPQTEDRRLQPST[Phospho (STY)]PEKK_.4	_VQDPQTEDRRLQPST[Phospho (STY)]PEKK_	374693	Filtered
Q9UM11	CDH1		_VQDPQTEDRRLQPSTPEKK_.4	_VQDPQTEDRRLQPSTPEKK_	13210	13830.3
Q9UM11	CDH1		_VQDPQTEDRRLQPSTPEKK_.3	_VQDPQTEDRRLQPSTPEKK_	7245.51	8200.79
Q9UM11	CDH1		_HANELVSTHGYSQNQILVWK_.3	_HANELVSTHGYSQNQILVWK_	16953.1	256459
Q9UM11	CDH1		_HANELVSTHGYSQNQILVWK_.4	_HANELVSTHGYSQNQILVWK_	3494.43	190194
Q9UM11	CDH1		_HANELVSTHGYSQNQILVWK_.2	_HANELVSTHGYSQNQILVWK_	#VALUE!	40149.4
Q9UM11	CDH1		_GFVQIWDAAAGKK_.3	_GFVQIWDAAAGKK_	49989.6	316830
Q9UM11	CDH1		_GFVQIWDAAAGKK_.2	_GFVQIWDAAAGKK_	13502.9	91472.1
Q9UM11	CDH1	(S163)	_LLRS[Phospho (STY)]PRKPTRK_.4	_LLRS[Phospho (STY)]PRKPTRK_	145805	97543.4
Q9UM11	CDH1		_LLRSPRKPTRK_.3	_LLRSPRKPTRK_	#VALUE!	12929.4
Q9UM11	CDH1		_LLVWNHSSLSPVQQYTEHLAAVK_.4	_LLVWNHSSLSPVQQYTEHLAAVK_	#VALUE!	417944
Q9UM11	CDH1		_LLVWNHSSLSPVQQYTEHLAAVK_.3	_LLVWNHSSLSPVQQYTEHLAAVK_	#VALUE!	156069
Q9UM11	CDH1		_HGDRFIPSRAGANWSVNFHRINENEK_.6	_HGDRFIPSRAGANWSVNFHRINENEK_	#VALUE!	58016.5
Q9UM11	CDH1		_HGDRFIPSRAGANWSVNFHRINENEK_.5	_HGDRFIPSRAGANWSVNFHRINENEK_	#VALUE!	20744.4
Q9UM11	CDH1		_HGDRFIPSRAGANWSVNFHRINENEK_.4	_HGDRFIPSRAGANWSVNFHRINENEK_	#VALUE!	8984.21
