# Supplementary material for: Reciprocal antagonism of PIN1-APC/CCDH1 governs mitotic protein stability and cell cycle entry
Source: Nat Commun. 2024 Apr 15;15:3220. doi: 10.1038/s41467-024-47427-w (PMC11018817; doi:10.1038/s41467-024-47427-w)
Supplement: Supplementary file 7 — Supplementary Data 4 [file 41467_2024_47427_MOESM7_ESM.xlsx]

## Sheet: Index
Supplementary Data 4. 16-Panel Markers for CyTOF
Reactivity	target species
Instrument_Type	what mass cytometer instrument the panel was designed for
Channel_min	lowest isotope of the atomic mass range for detection of this panel
Channel_max	maximum isotope of the atomic mass range for detection of this panel
Label	metal channel
Signal_di	signal value from the TDS for this antibody
Target	target / marker of the antibody
Clone	antibody clone
Usage (per million cells)	the amount of antibodies used for one million cells
Catalog	FDM indicates is from the Fluidigm catalog
Tolerance_di	tolerance values from the TDS for this antibody

## Sheet: 16-Panel Markers
Reactivity	Instrument_Type	Channel_min	Channel_max	Product_id	Label	Signal_di	Target	Clone	Usage (per million cells)	Catalog	Tolerance_di
Mouse	Helios	75	209	3151007B	151Eu	65	CD25 (IL-2R)	3C7	1ul	FDM	13
Mouse	Helios	75	209	3152004B	152Sm	105	CD3e	145-2C11	1ul	FDM	21
Mouse	Helios	75	209	3176002B	176Yb	136	CD45R (B220)	RA3-6B2	1ul	FDM	27
Mouse	Helios	75	209	3170002B	170Er	174	CD161 (NK1.1)	PK136	1ul	FDM	35
Mouse	Helios	75	209	3142003B	142Nd	201	CD11c	N418	1ul	FDM	40
Mouse	Helios	75	209	3148003B	148Nd	340	CD11b (Mac-1)	M1/70	1ul	FDM	68
Mouse	Helios	75	209	3146003B	146Nd	282	CD8a	53-6.7	1ul	FDM	57
Mouse	Helios	75	209	3145002B	145Nd	58	CD4	RM4-5	1ul	FDM	12
Mouse	Helios	75	209	3155011B	89Y	467	CD45	30-F11	1ul	FDM	94
Mouse	Helios	75	209	3141005B	141Pr	1070	Ly-6G/C (Gr-1)	RB6-8C5	1ul	FDM	214
Mouse	Helios	75	209	3158003A	158Gd	63	FoxP3	FJK-16s	1ul	FDM	13
Mouse	Helios	75	209	3173006B	173Yb	719	Granzyme B	GB11	1ul	FDM	114
Mouse	Helios	75	209	3144016B	144Nd	106	MHC Class I	28-14-8	1ul	FDM	21
Mouse	Helios	75	209	3166014B	166Er	1191	CD326 (EpCAM)	G8.8	1ul	FDM	238
Mouse	Helios	75	209	3165003B	165Ho	76	IFNg	XMG1.2	1ul	FDM	3
Mouse	Helios	75	209	3162012B	162Dy	1000	Ki-67	B56	1ul	FDM	200
