# Supplementary material for: Reciprocal antagonism of PIN1-APC/CCDH1 governs mitotic protein stability and cell cycle entry
Source: Nat Commun. 2024 Apr 15;15:3220. doi: 10.1038/s41467-024-47427-w (PMC11018817; doi:10.1038/s41467-024-47427-w)
Supplement: Supplementary file 13 — Source Data [file 41467_2024_47427_MOESM13_ESM.xlsx]

## Sheet: Fig. 1a
Fig. 1a
Sample	PIN1 levels (1=high)	Time (months)	Event (1=death)
1	1	0	1
2	0	90	0
3	1	91	0
4	1	11	1
5	0	85	0
6	0	48	1
7	0	29	1
8	0	17	1
9	0	86	0
10	0	82	0
11	0	83	0
12	0	92	0
13	1	24	1
14	1	80	0
15	0	48	1
16	0	76	0
17	0	16	1
18	0	71	0
19	0	38	1
20	0	41	1
21	0	63	0
22	0	58	0
23	1	3	1
24	0	57	0
25	0	55	0
26	0	55	0
27	0	54	0
28	0	51	0
29	0	36	1
30	1	10	1
31	0	50	0
32	0	50	0
33	0	50	0
34	0	48	0
35	0	47	0
36	0	43	0
37	0	41	0
38	0	38	0
39	0	27	1
40	0	97	1
41	0	148	0
42	0	10	1
43	0	135	0
44	0	1	1
45	0	10	1
46	0	56	1
47	0	132	0
48	0	23	1
49	1	13	1
50	0	121	0
51	0	29	1
52	0	100	1
53	0	120	0
54	0	39	1
55	0	13	1
56	0	96	1
57	0	12	1
58	0	111	0
59	0	48	1
60	0	109	0
61	0	99	0
62	0	98	0
63	1	15	1
64	0	70	1
65	0	94	0

## Sheet: Fig. 1b
Fig. 1b
Sample	PIN1 levels (1=high)	Time (years)	Event (1=death)
1	1	10.55	0
2	1	4.03889	1
3	1	10.55	0
4	1	8.56667	1
5	1	8.10556	0
6	1	10.1028	0
7	1	11.2972	1
8	1	15.9417	0
9	1	9.35	0
10	1	8.04722	0
11	1	11.9556	0
12	1	4.51111	0
13	1	6.10556	0
14	1	6.18056	1
15	1	3.05556	1
16	1	4.72222	0
17	1	4.20556	0
18	1	8.06389	0
19	1	6.13056	0
20	1	18.8778	0
21	1	5.99444	0
22	1	7.14722	0
23	1	6.81667	0
24	1	1.91111	1
25	1	3.38056	1
26	1	10.7944	0
27	1	9.04167	0
28	1	1.98056	1
29	1	8.46667	0
30	1	0.605556	1
31	1	11.2444	0
32	1	1.98056	1
33	1	10.8194	0
34	1	10.7444	0
35	1	6.35	1
36	1	8.23611	0
37	1	10.3667	0
38	1	7.875	0
39	1	1.06944	1
40	1	1.91111	1
41	1	12.3556	0
42	1	3.05556	1
43	1	8.17222	0
44	1	2.66667	1
45	1	4.88611	1
46	1	10.2222	0
47	1	0.833333	1
48	1	0.963889	1
49	1	4.70278	0
50	1	9.14722	0
51	1	6.10556	0
52	1	3.83333	1
53	1	5.83889	0
54	1	12.6194	0
55	1	5.03889	0
56	1	6.18056	1
57	1	2.25556	1
58	0	11.8583	0
59	0	7.57778	0
60	0	11.2167	0
61	0	9.26944	0
62	0	6.95278	0
63	0	7.92778	0
64	0	11.6972	0
65	0	8.90278	0
66	0	5.775	0
67	0	11.2444	0
68	0	9.01389	0
69	0	10.5278	0
70	0	27.2778	1
71	0	6.35	0
72	0	0.641667	0
73	0	9.35	0
74	0	7.61111	0
75	0	8.24444	0
76	0	7.01111	0
77	0	11.725	0
78	0	4.2	1
79	0	9.77222	0
80	0	6.775	1
81	0	5.79167	0
82	0	2.53056	1
83	0	2.875	1
84	0	9.91389	0
85	0	10.0917	0
86	0	2.39444	1
87	0	6.66111	0
88	0	5.91111	0
89	0	10.4694	0
90	0	6.51667	0
91	0	5.22222	0
92	0	8.03611	0
93	0	8.575	0
94	0	0.833333	1
95	0	5.38056	0
96	0	8.025	0
97	0	12.0917	0
98	0	10.2889	0
99	0	10.4333	0
100	0	11.7972	0
101	0	3.91111	0
102	0	2.60278	1
103	0	4.61667	1
104	0	4.61667	1
105	0	6.81944	0
106	0	10.4611	1
107	0	12.6972	0
108	0	10.8139	0
109	0	8.56389	0
110	0	12.8306	0
111	0	3.44167	1
112	0	12.4167	0
113	0	9.20833	0
114	0	5.75	0
115	0	11.2389	0
116	0	9.925	0
117	0	4.15	0
118	0	9.91389	0
119	0	8.18333	0
120	0	4.00833	0
121	0	10.5667	0
122	0	7.98056	0
123	0	6.03333	0
124	0	16.7472	0
125	0	10.1861	1
126	0	4.88611	1
127	0	7.50556	0
128	0	5.11389	1
129	0	4.2	1
130	0	6.04722	0
131	0	2.10833	0
132	0	10.2222	0
133	0	8.35556	0
134	0	10.8306	0
135	0	0.819444	0
136	0	12.9	0
137	0	10.7444	0
138	0	0.213889	0
139	0	6.775	1
140	0	12.9806	0
141	0	6.41667	0
142	0	5.72222	0
143	0	1.95278	1
144	0	8.20833	0
145	0	1.36389	1
146	0	16.9222	0
147	0	4.95278	0
148	0	2.875	1
149	0	8.21667	0
150	0	2.88889	0
151	0	10.35	0
152	0	2.11667	0
153	0	7.31389	0
154	0	5.91667	1
155	0	12.0917	0
156	0	7.00833	0
157	0	5.40833	0
158	0	6.57778	0
159	0	4.35556	1
160	0	3.83333	0

## Sheet: Fig. 1c
Fig. 1c
Patient #1			Patient #2			Patient #3			Patient #4			Patient #5			Patient #6			Patient #7			Patient #8			Patient #9
PIN1 levels	Ki67 levels	Group	PIN1 levels	Ki67 levels	Group	PIN1 levels	Ki67 levels	Group	PIN1 levels	Ki67 levels	Group	PIN1 levels	Ki67 levels	Group	PIN1 levels	Ki67 levels	Group	PIN1 levels	Ki67 levels	Group	PIN1 levels	Ki67 levels	Group	PIN1 levels	Ki67 levels	Group
0.897	0.655	RT	0.736	0.066	RT	0.329	0	RT	2.305	0.826	RT	1.354	0.731	RT	1.164	1.084	RT	0.469	0.675	RT	5.72	1.213	RT	3.714	1.577	RT
5.275	0.424	RT	0.282	0.384	RT	0.462	0.067	RT	2.585	1.258	RT	2.254	1.196	RT	0.229	0.295	RT	0.76	1.436	RT	2.625	0.597	RT	2.359	0.794	RT
1.709	0.884	RT	0.426	0.037	RT	0.056	0.001	RT	1.37	0.428	RT	0.096	0.11	RT	0.412	0.253	RT	0.872	0.881	RT	2.176	0.125	RT	4.768	0.819	RT
1.558	0.429	RT	0.028	2.956	RT	0.648	0.044	RT	3.194	0.569	RT	0.081	0.137	RT	0.76	2.656	RT	1.306	1.464	RT	6.198	0.679	RT	0.88	0.566	RT
3.135	0.828	RT	1.192	0.157	RT	0.048	0	RT	1.053	1.214	RT	4.332	0.838	RT	0.293	0.176	RT	0.604	1.22	RT	2.994	0.362	RT	0.67	0.489	RT
2.978	0.609	RT	0.784	0.063	RT	0.003	0	RT	0.265	0.387	RT	0.425	0.138	RT	0.912	1.738	RT	1.282	1.531	RT	3.298	0.138	RT	0.733	0.748	RT
2.134	0.503	RT	1.158	0.185	RT	0.49	0	RT	2.175	1.05	RT	2.595	0.992	RT	1.445	0.232	RT	1.323	1.566	RT	4.466	0.327	RT	2.152	0.393	RT
1.527	2.552	RT	0.501	0.171	RT	0.058	0	RT	0.699	0.266	RT	0.598	0.647	RT	0.737	1.39	RT	0.623	1.571	RT	3.418	0.276	RT	1.811	0.78	RT
1.382	2.589	RT	0.21	0.02	RT	0.404	0.001	RT	2.582	0.733	RT	2.612	0.777	RT	0.617	0.332	RT	1.152	0.772	RT	5.393	0.332	RT	1.235	0.442	RT
1.233	1.309	RT	0.115	0.03	RT	0	0	RT	1.339	1.252	RT	1.017	0.746	RT	0.777	0.737	RT	1.329	2.079	RT	4.385	0.079	RT	0.608	0.244	RT
1.196	2.618	RT	0.789	0.229	RT	0.18	0	RT	0.433	0.513	RT	1.774	0.301	RT	2.998	0.515	RT	1.118	1.771	RT	3.317	0.093	RT	0.622	0.222	RT
1.274	1.288	RT	0.211	0.007	RT	0.071	0	RT	0.79	0.169	RT	1.563	0.817	RT	2.281	0.542	RT	0.753	1.53	RT	5.208	0.143	RT	0.91	0.625	RT
1.366	0.633	RT	0.344	0.105	RT	0.564	0.009	RT	1.866	0.613	RT	1.548	1.266	RT	0.941	0.944	RT	1.238	0.753	RT	4.354	0.192	RT	0.959	0.423	RT
3.2	2.211	RT	1.674	0.022	RT	0.794	0	RT	0.559	0.313	RT	1.527	0.896	RT	1.408	0.25	RT	1.266	1.214	RT	5.034	0.286	RT	1.069	1.725	RT
2.525	1.597	RT	0.13	0.041	RT	0.404	0	RT	0.764	0.504	RT	1.569	1.73	RT	1.84	1.324	RT	0.68	1.439	RT	3.618	0.189	RT	4.243	1.162	RT
0.715	8.24	RT	1.051	0.729	RT	0.767	0.005	RT	4.837	0.724	RT	1.525	1.715	RT	0.305	0.004	RT	0.802	1.172	RT	1.733	0.247	RT	3.268	1.434	RT
0.853	0.812	RT	0.296	0.002	RT	0.059	0	RT	2.334	1.089	RT	1.2	1.188	RT	1.036	1.09	RT	1.092	2.91	RT	2.75	0.153	RT	5.639	1.196	RT
1.016	0.304	RT	0.234	0	RT	0.067	0	RT	1.41	0.582	RT	1.824	1.099	RT	0.988	1.451	RT	0.801	1.647	RT	3.775	0.292	RT	3.599	4.055	RT
1.458	0.288	RT	0.437	0.023	RT	0.098	0	RT	0.756	0.272	RT	1.735	1.985	RT	0.447	0.387	RT	1.524	1.613	RT	2.574	0.198	RT	7.871	1.808	RT
0.937	0.849	RT	1.294	0.802	RT	0.166	0	RT	0.976	0.488	RT	1.674	1.973	RT	1.643	0.571	RT	0.501	0.974	RT	1.471	0.005	RT	1.173	0.498	RT
1.158	0.484	RT	0.012	0.069	RT	0.03	0	RT	5.937	1.914	RT	1.574	0.968	RT	2.507	0.758	RT	1.14	1.479	RT	7.703	0.797	RT	1.46	0.625	RT
1.334	0.486	RT	0.968	2.82	RT	0.114	0	RT	2.536	0.892	RT	1.479	1.041	RT	2.345	0.911	RT	0.841	1.018	RT	10.732	0.956	RT	3.242	1.386	RT
1.157	0.359	RT	0.217	0.977	RT	0.32	0	RT	3.449	1.609	RT	1.805	1.349	RT	1.301	0.03	RT	1.274	1.173	RT	10.736	1.01	RT	1.456	0.618	RT
0.769	0.629	RT	0.723	0.294	RT	0.268	0	RT	3.22	1.127	RT	1.815	1.342	RT	0.563	0.103	RT	0.78	0.749	RT	4.973	0.729	RT	5.001	0.798	RT
1.244	0.352	RT	0.235	0.021	RT	0.304	0.072	RT	1.462	0.519	RT	3.258	1.567	RT	0.367	0.31	RT	0.859	1.278	RT	5.483	1.196	RT	1.835	0.576	RT
4.73	0.442	RT	0.708	0.005	RT	0.191	0	RT	6.046	1.826	RT	1.581	1.476	RT	0.436	0.148	RT	0.592	1.147	RT	5.32	1.421	RT	2.116	0.86	RT
1.39	0.399	RT	0.321	0	RT	0.019	0	RT	3.158	0.994	RT	1.087	1.623	RT	0.941	0.19	RT	1.489	3.598	RT	1.933	0.872	RT	6.18	1.245	RT
1.851	0.201	RT	0.559	4.073	RT	0.004	0	RT	1.461	0.693	RT	1.175	2.115	RT	0.041	0.009	RT	1.718	0.609	RT	1.952	1.407	RT	1.744	0.671	RT
1.485	0.14	RT	0.19	0.015	RT	0	0	RT	0.754	0.599	RT	1.273	1.007	RT	0.066	0.147	RT	0.783	0.786	RT	1.055	0.422	RT	3.409	1.239	RT
1.164	0.78	RT	0.659	0.381	RT	0	0	RT	1.428	0.87	RT	0.935	0.819	RT	1.045	0.293	RT	2.083	0.91	RT	6.429	1.209	RT	6.153	1.055	RT
4.188	0.89	RT	0.234	0.083	RT	0.007	0.001	RT	0.373	0.192	RT	1.576	1.243	RT	0.614	0.097	RT	0.6	0.972	RT	5.241	0.785	RT	4.017	0.679	RT
1.872	0.832	RT	1.538	0.306	RT	0	0	RT	1.054	0.533	RT	1.229	0.939	RT	1.35	1.441	RT	1.853	1.598	RT	2.74	0.935	RT	2.134	1.241	RT
1.612	0.898	RT	0.273	0	RT	0.128	0	RT	2.306	0.976	RT	1.451	1.258	RT	0.379	0.008	RT	0.44	1.088	RT	3.879	0.748	RT	0.219	0.3	RT
6.759	1.078	RT	0.349	0.017	RT	0.091	0.001	RT	1.38	0.331	RT	0.985	1.239	RT	0.725	2.11	RT	0.655	1.004	RT	4.865	1.101	RT	1.729	0.605	RT
6.739	2.031	RT	0.002	0.006	RT	0.435	0	RT	1.143	1.123	RT	2.202	1.835	RT	0.713	1.014	RT	0.861	1.204	RT	2.33	0.66	RT	3.792	0.905	RT
1.861	0.594	RT	0.188	0.11	RT	0.033	0	RT	2.752	1.6	RT	0.34	0.467	RT	0.281	0.232	RT	1.169	1.282	RT	3.106	0.944	RT	6.308	1.16	RT
2.846	0.911	RT	0.874	0.173	RT	0.012	0.015	RT	5.079	1.084	RT	1.452	0.468	RT	1.912	0.765	RT	0.803	0.898	RT	2.861	0.835	RT	1.858	0.814	RT
7.208	1.505	RT	0.49	0.311	RT	0.003	0	RT	2.813	1.571	RT	1.188	1.306	RT	1.132	0.271	RT	1.924	0.92	RT	5.314	0.945	RT	6.164	1.51	RT
8.266	2.462	RT	1.081	0.049	RT	1.314	0	RT	0.681	0.874	RT	0.991	0.84	RT	0.365	0.363	RT	0.823	1.224	RT	5.118	1.008	RT	3.691	2.257	RT
3.567	0.464	RT	1.07	0.674	RT	0.327	0	RT	1.102	0.594	RT	1.42	1.503	RT	3.38	0.917	RT	1.822	1.569	RT	4.37	1.071	RT	1.554	0.495	RT
1.328	1.707	RT	0.809	0.185	RT	0.088	0	RT	1.502	0.682	RT	1.405	1.941	RT	0.762	0.551	RT	0.978	0.967	RT	4.034	0.746	RT	0.48	0.471	RT
1.765	1.474	RT	1.201	0.276	RT	0.128	0	RT	0.992	0.357	RT	1.055	1.139	RT	0.294	0.222	RT	0.624	0.752	RT	4.419	0.879	RT	3.265	1.01	RT
2.172	0.498	RT	0.285	0.119	RT	0.628	0.003	RT	1.918	0.935	RT	2.247	0.712	RT	0.313	0.027	RT	0.838	1.273	RT	2.354	0.866	RT	0.273	0.337	RT
1.041	0.913	RT	1.537	0.091	RT	0.511	0	RT	3.275	1.15	RT	0.78	0.389	RT	1.582	1.858	RT	0.894	1.077	RT	4.521	1.429	RT	1.234	0.426	RT
2.175	1.331	RT	1.395	0.184	RT	0.144	0	RT	1.798	0.644	RT	0.79	0.633	RT	4.442	0.946	RT	1.312	0.93	RT	3.811	1.004	RT	1.313	1.516	RT
1.756	0.702	RT	0.53	0.27	RT	0.153	0.005	RT	2.957	0.677	RT	0.573	0.295	RT	0.494	0.148	RT	0.56	0.662	RT	5.421	1.172	RT	4.448	1.269	RT
2.263	0.994	RT	0.261	0.157	RT	0.255	0	RT	1.421	0.459	RT	1.144	0.937	RT	2.296	0.493	RT	0.766	1.363	RT	2.306	0.92	RT	1.07	0.993	RT
1.908	0.921	RT	1.686	0.063	RT	0.041	0	RT	4.21	9.455	RT	1.404	0.695	RT	1.591	0.185	RT	1.018	1.138	RT	3.153	0.751	RT	1.636	0.275	RT
1.529	0.47	RT	0.28	0.085	RT	0	0	RT	1.807	1.483	RT	3.427	1.7	RT	1.085	0.451	RT	1.951	2.075	RT	3.499	0.565	RT	7.219	1.343	RT
0.761	0.115	RT	0.176	0.306	RT	0.013	0	RT	2.52	0.722	RT	2.035	1.911	RT	0.88	0.686	RT	0.99	1.128	RT	5.853	1.214	RT	3.429	0.967	RT
1.134	0.741	RT	0.151	0.034	RT	0	0	RT	0.601	0.481	RT	0.953	1.222	RT	2.537	0.495	RT	1.842	1.862	RT	2.696	0.891	RT	2.773	0.851	RT
1.168	0.312	RT	0.099	0.308	RT	0.124	0	RT	2.289	0.83	RT	2.155	1.274	RT	2.264	0.332	RT	0.801	0.863	RT	3.149	1.014	RT	5.971	1.891	RT
1.029	0.74	RT	0.676	0.158	RT	0.034	0	RT	3.013	0.721	RT	1.616	1.224	RT	2.941	0.595	RT	0.52	0.734	RT	2.679	1.101	RT	1.53	0.908	RT
1.101	0.309	RT	0.937	8.447	RT	0.108	0	RT	3.287	5.262	RT	1.816	2.24	RT	2.485	0.73	RT	1.215	1.262	RT	5.29	0.904	RT	0.33	0.394	RT
7.856	0.892	RT	0.219	0.032	RT	0.246	0.002	RT	3.453	1.451	RT	1.727	1.489	RT	3.826	0.807	RT	1.463	1.021	RT	4.57	1.406	RT	1.813	0.648	RT
4.053	0.82	RT	0.575	0.046	RT	0.149	0	RT	4.35	0.817	RT	2.622	1.578	RT	3.063	0.68	RT	0.664	0.773	RT	3.174	0.724	RT	2.078	0.993	RT
5.824	1.486	RT	0.203	0.408	RT	0.04	0	RT	3.825	0.876	RT	1.866	1.248	RT	2.877	0.55	RT	3.192	1.709	RT	4.627	1.201	RT	4.184	0.891	RT
8.154	1.879	RT	0.325	0.046	RT	0	0	RT	1.967	0.89	RT	1.345	1.958	RT	2.462	0.171	RT	1.015	0.974	RT	3.887	1.016	RT	1.727	1.29	RT
6.076	0.989	RT	0.435	0.387	RT	0.262	0	RT	2.322	0.619	RT	2.555	1.215	RT	0.793	0.796	RT	2.528	1.3	RT	3.145	0.8	RT	0.175	0.189	RT
1.16	0.297	RT	1.009	0.208	RT	0.017	0	RT	1.861	0.682	RT	1.427	1.185	RT	1.636	1.389	RT	2.1	0.94	RT	4.264	0.693	RT	0.57	0.327	RT
3.296	0.693	RT	0.057	0.164	RT	0.219	0	RT	5.2	1.51	RT	2.397	1.098	RT	2.423	0.566	RT	1.276	1.346	RT	4.558	0.491	RT	3.244	0.966	RT
2.277	0.432	RT	0.069	0.014	RT	0	0	RT	1.076	0.61	RT	1.151	0.949	RT	1.927	0.626	RT	1.12	1.206	RT	3.98	1.184	RT	3.095	1.314	RT
1.238	0.173	RT	0.527	0.238	RT	0.06	0	RT	1.995	0.655	RT	1.645	0.901	RT	1.063	0.888	RT	1.894	1.575	RT	4.811	0.921	RT	1.251	0.764	RT
1.794	0.29	RT	0.91	0.319	RT	0.266	0	RT	1.564	0.506	RT	2.225	0.962	RT	3.358	0.419	RT	0.638	1.127	RT	11.416	2.104	RT	0.199	0.202	RT
2.347	0.311	RT	0.251	0.148	RT	0.003	0	RT	1.518	0.391	RT	2.769	2.426	RT	1.327	0.123	RT	1.988	1.625	RT	3.156	0.456	RT	0.387	0.265	RT
1.867	0.461	RT	0.616	0	RT	0.176	0	RT	5.381	0.887	RT	2.151	1.925	RT	1.123	1.074	RT	0.393	0.501	RT	5.316	1.001	RT	4.181	0.666	RT
5.675	1.304	RT	3.292	0.222	RT	0.03	0	RT	1.781	0.697	RT	0.611	0.649	RT	3.354	0.21	RT	1.512	0.825	RT	2.084	0.724	RT	1.62	0.375	RT
1.909	0.39	RT	0.108	0.02	RT	0.339	0.062	RT	0.712	0.527	RT	0.328	0.643	RT	0.736	0.141	RT	0.482	0.424	RT	0.735	0.009	RT	4.155	0.783	RT
1.9	0.581	RT	0.004	0.044	RT	0.153	0	RT	2.57	6.265	RT	0.875	1.276	RT	1.971	0.385	RT	1.153	0.701	RT	8.952	1.479	RT	1.859	1.081	RT
3.536	0.509	RT	0.164	0.065	RT	0.034	0	RT	2.713	1.329	RT	1.747	1.227	RT	2.931	0.572	RT	2.219	1.235	RT	4.908	1.283	RT	4.682	0.707	RT
2.347	0.481	RT	0.64	6.44	RT	0	0	RT	0.896	1.273	RT	0.682	0.953	RT	1.535	0.553	RT	1.821	1.365	RT	2.678	0.657	RT	3.236	1.118	RT
4.852	1.337	RT	0.537	4.418	RT	0.209	0	RT	0.69	0.175	RT	0.689	1.079	RT	0.955	0.449	RT	1.932	1.288	RT	3.12	0.82	RT	6.48	3.328	RT
3.067	0.37	RT	1.095	0.429	RT	0.032	0	RT	1.6	0.79	RT	0.382	0.765	RT	3.157	0.75	RT	1.074	1.263	RT	8.123	1.639	RT	4.716	9.241	RT
2.401	0.435	RT	1.226	0.115	RT	0	0	RT	1.752	0.706	RT	0.977	0.239	RT	0.481	0.036	RT	2.002	1.769	RT	0.292	0.003	RT	1.468	0.724	RT
1.868	0.104	RT	1.012	0.73	RT	0.01	0.003	RT	6.212	1.741	RT	0.248	0.261	RT	1.601	0.465	RT	5.494	1.626	RT	2.946	0.605	RT	2.703	0.526	RT
1.084	0.49	RT	0.867	0.281	RT	0	0	RT	4.073	1.941	RT	0.175	0.246	RT	3.145	0.257	RT	3.557	0.495	RT	6.171	0.907	RT	1.468	0.719	RT
4.895	1.323	RT	1.144	0.175	RT	0.977	0.077	RT	1.548	0.849	RT	0.874	0.334	RT	2.778	0.487	RT	7.082	1.762	RT	4.767	1.112	RT	1.678	0.758	RT
3.576	0.556	RT	0.484	0.065	RT	0.005	0	RT	4.532	2.025	RT	0.363	0.221	RT	2.945	0.332	RT	2.155	2.821	RT	5.133	1.151	RT	1.15	0.457	RT
2.123	0.656	RT	0.267	0.009	RT	0	0	RT	1.51	0.501	RT	0.235	0.027	RT	0.898	0.244	RT	1.895	1.16	RT	1.596	0.662	RT	3.214	0.458	RT
3.587	0.969	RT	0.109	0.026	RT	0.002	0	RT	0.664	0.265	RT	0.874	0.17	RT	2.459	0.213	RT	0.608	2.542	RT	2.233	0.547	RT	0.707	0.716	RT
1.029	0.542	RT	0.943	0.065	RT	0.021	0	RT	5.401	0.632	RT	0.167	0	RT	0.88	0.419	RT	1.158	4.416	RT	2.624	1.04	RT	1.485	2.263	RT
1.941	0.28	RT	1.805	0.167	RT	0.004	0	RT	5.684	0.851	RT	0.294	0.027	RT	2.852	0.842	RT	3.051	3.189	RT	4.942	0.743	RT	2.031	0.792	RT
1.368	0.21	RT	0.12	0.129	RT	0.113	0	RT	0.801	0.366	RT	1.07	4.979	RT	2.709	0.319	RT	3.714	6.297	RT	2.709	0.508	RT	0.21	0.442	RT
2.799	0.539	RT	0.58	0.01	RT	0.042	0	RT	3.797	0.689	RT	1.789	0.873	RT	2.114	0.064	RT	2.031	0.706	RT	3.277	0.755	RT	3.34	0.906	RT
3.971	0.634	RT	0.3	0.227	RT	0.425	0	RT	1.706	0.821	RT	1.08	0.38	RT	0.928	0.707	RT	3.28	5.274	RT	4.163	0.531	RT	1.619	0.565	RT
1.979	0.417	RT	0.041	0.008	RT	0.279	0	RT	0.426	0.256	RT	1.469	4.848	RT	1.891	0.564	RT	1.955	0.996	RT	0.722	0.07	RT	2.266	0.611	RT
1.569	0.656	RT	0.309	0.07	RT	0.263	0	RT	2.187	1.472	RT	0.974	3.413	RT	2.886	0.472	RT	1.943	0.478	RT	0.573	0.034	RT	1.397	0.714	RT
1.58	0.333	RT	0.023	0.058	RT	0.106	0	RT	1.162	0.491	RT	1.784	3.304	RT	0.53	0.712	RT	2.293	1.066	RT	8.628	0.546	RT	0.787	0.414	RT
1.722	0.507	RT	1.074	0.039	RT	0.005	0	RT	7.409	2.483	RT	0.777	0.796	RT	3.365	0.85	RT	1.006	2.009	RT	5.392	0.434	RT	0.729	0.407	RT
1.602	0.443	RT	0.163	0	RT	0.709	0.031	RT	1.503	0.214	RT	1.026	1.915	RT	1.911	0.8	RT	2.256	3.533	RT	4.914	0.477	RT	4.626	0.781	RT
1.134	0.557	RT	0.066	0.01	RT	0.435	0.008	RT	1.799	0.494	RT	0.89	2.061	RT	0.454	0.302	RT	2.815	8.07	RT	4.806	1.28	RT	4.198	0.941	RT
1.917	0.35	RT	0.642	0.66	RT	0.244	0.002	RT	2.49	0.825	RT	1.898	4.208	RT	2.538	0.29	RT	2.276	7.129	RT	1.308	0.307	RT	3.432	1.426	RT
1.747	0.644	RT	0.813	0.362	RT	0	0	RT	0.703	0.815	RT	1.818	6.231	RT	0.918	0.44	RT	1.535	4.277	RT	10.206	2.022	RT	1.521	0.662	RT
2.116	0.612	RT	0.7	0.115	RT	0.368	0	RT	0.525	0.208	RT	1.376	2.656	RT	0.297	0.196	RT	2.681	3.078	RT	8.091	0.497	RT	3.53	0.866	RT
1.291	0.539	RT	0.843	0.296	RT	0.185	0	RT	1.978	1.012	RT	0.745	2.974	RT	1.053	0.377	RT	1.025	0.866	RT	6.113	0.55	RT	6.276	1.778	RT
1.894	0.593	RT	0.065	0.001	RT	0.459	0	RT	2.122	0.515	RT	2.796	1.88	RT	1.971	0.379	RT	2.317	2.066	RT	7.759	0.605	RT	2.367	1.008	RT
1.271	0.573	RT	0.683	0.199	RT	0.132	0	RT	2.194	0.674	RT	1.528	0.178	RT	1.982	0.551	RT	1.085	1.339	RT	11.518	1.584	RT	0.584	0.329	RT
2.781	0.481	RT	0.904	0.24	RT	0.008	0	RT	1.45	0.709	RT	0.4	0.175	RT	2.893	0.273	RT	2.339	1.604	RT	6.964	1.069	RT	3.079	8.301	RT
1.95	0.798	RT	0.26	0.08	RT	0.371	0	RT	0.702	0.315	RT	0.693	1.208	RT	1.735	0.079	RT	4.686	1.383	RT	1.019	0.115	RT	0.973	0.765	RT
1.328	0.704	RT	0.23	0.054	RT	0.004	0	RT	2.388	1.263	RT	1.731	0.435	RT	2.337	0.386	RT	3.772	5.283	RT	3.356	0.481	RT	1.759	0.629	RT
3.349	0.548	RT	0.138	0.011	RT	0.169	0	RT	1.554	0.914	RT	0.273	0.164	RT	0.425	0.254	RT	1.668	1.407	RT	2.199	0.8	RT	1.81	0.729	RT
2.257	0.344	RT	0.012	0.006	RT	0.098	0.022	RT	5.347	2.092	RT	1.357	1.796	RT	2.885	0.766	RT	2.232	1.184	RT	6.14	0.81	RT	0.383	0.404	RT
1.074	0.396	RT	0.872	0.066	RT	0.022	0	RT	0.82	0.337	RT	0.523	0.282	RT	0.688	0.343	RT	2.29	3.896	RT	5.252	0.445	RT	1.233	0.951	RT
2.383	0.466	RT	0.874	0.228	RT	0.085	0	RT	2.495	0.581	RT	0.414	0.093	RT	0.843	0.243	RT	1.758	1.569	RT	5.21	0.687	RT	1.725	0.647	RT
1.209	0.542	RT	0.003	0.01	RT	0.116	0.001	RT	0.768	0.345	RT	1.133	0.144	RT	0.204	0.012	RT	1.776	1.358	RT	4.861	1.01	RT	0.558	0.45	RT
1.368	0.391	RT	0.003	0.015	RT	0.121	0	RT	1.976	1.156	RT	0.944	0.433	RT	0.157	0.09	RT	2.341	1.074	RT	6.339	0.778	RT	2.311	0.471	RT
1.37	0.2	RT	0.033	0.076	RT	0.001	0	RT	1.068	0.53	RT	0.66	0.427	RT	2.512	1.517	RT	2.316	1.724	RT	2.745	0.812	RT	0.062	0.438	RT
1.071	0.472	RT	1.731	0.328	RT	0.186	0.006	RT	3.959	1.461	RT	0.994	1.243	RT	2.152	0.385	RT	1.939	1.189	RT	6.44	0.933	RT	1.055	0.355	RT
1.091	0.768	RT	0.215	0.041	RT	0	0	RT	5.61	2.178	RT	1.157	0.628	RT	1.439	0.402	RT	1.752	0.974	RT	7.174	1.027	RT	4.182	1.01	RT
1.455	1.057	RT	0.331	0.079	RT	0.118	0	RT	0.449	0.062	RT	1.498	4.785	RT	2.047	0.843	RT	1.842	0.762	RT	6.766	1.001	RT	1.39	0.644	RT
1.043	0.132	RT	0.132	0.001	RT	0.283	0	RT	3.83	1.332	RT	2.537	6.018	RT	1.762	0.58	RT	3.503	0.985	RT	7.234	0.859	RT	1.533	0.665	RT
1.124	2.895	RT	0.432	0.078	RT	0.167	0	RT	2.995	0.518	RT	2.017	2.801	RT	3.952	1.203	RT	3.279	1.165	RT	7.035	1.153	RT	1.662	0.58	RT
0.98	1.096	RT	0.164	0.071	RT	0.144	0	RT	4.166	1.266	RT	3.801	0.754	RT	1.642	0.586	RT	2.678	0.949	RT	3.793	0.731	RT	1.248	0.531	RT
0.879	0.536	RT	0.756	0.397	RT	0.217	0.001	RT	0.599	0.232	RT	2.382	3.922	RT	0.166	0.009	RT	6.053	1.072	RT	7.686	0.897	RT	1.034	2.012	RT
3.465	0.694	RT	0.064	0.006	RT	0.793	0.003	RT	0.99	0.442	RT	1.19	1.111	RT	1.663	1.022	RT	2.032	0.633	RT	4.904	0.775	RT	0.739	1.33	RT
5.956	1.232	RT	0.204	0.122	RT	0.303	0.008	RT	1.282	0.266	RT	2.069	0.757	RT	1.495	0.377	RT	3.201	1.318	RT	7.538	1.057	RT	0.788	0.522	RT
1.045	0.602	RT	0.248	0.018	RT	0.406	0.011	RT	2.284	0.988	RT	0.982	2.833	RT	3.865	0.474	RT	4.462	1.03	RT	7.206	0.697	RT	4.708	0.935	RT
1.44	3.237	RT	0.268	0	RT	0.121	0	RT	1.219	0.334	RT	1.119	2.05	RT	2.385	0.653	RT	3.483	1.166	RT	6.989	0.524	RT	1.129	0.846	RT
1.107	0.216	RT	0.125	0.025	RT	1.417	0.003	RT	0.689	0.093	RT	1.126	2.751	RT	0.757	0.357	RT	3.79	0.802	RT	5.773	1.117	RT	3.053	0.666	RT
0.813	0.377	RT	0.491	0.027	RT	0.138	0	RT	1.256	0.519	RT	1.782	4.639	RT	1.131	0.399	RT	3.164	1.593	RT	1.815	0.404	RT	1.612	1.095	RT
1.009	0.735	RT	0.416	0.09	RT	0.457	0.006	RT	0.501	0.177	RT	1.792	2.926	RT	0.815	0.174	RT	2.109	1.048	RT	7.938	1.195	RT	0.648	0.314	RT
2.944	1.059	RT	0.254	0.128	RT	0.293	0	RT	3.79	1.202	RT	1.189	3.181	RT	0.27	0.109	RT	3.587	0.947	RT	6.024	0.699	RT	2.39	0.937	RT
1.056	0.896	RT	0.303	0	RT	0.08	0	RT	0.474	0.118	RT	1.363	3.137	RT	2.583	0.453	RT	2.84	1.364	RT	10.079	1.371	RT	1.583	0.808	RT
2.424	2.599	RT	0.201	0.02	RT	0.085	0	RT	2.515	1.157	RT	3.045	6.123	RT	1.655	0.491	RT	2.554	1.185	RT	0.856	0.004	RT	0.638	0.631	RT
2.247	0.62	RT	0.154	0.137	RT	0.5	0.037	RT	4.936	7.394	RT	1.733	3.518	RT	2.124	0.131	RT	3.149	1.237	RT	1.256	0.142	RT	1.714	0.38	RT
5.409	1.33	RT	0.846	0.177	RT	0.029	0	RT	0.299	0.186	RT	3.296	6.385	RT	0.842	0.341	RT	2.845	4.685	RT	8.758	0.926	RT	1.697	1.259	RT
4.15	1.726	RT	1.391	0.035	RT	0.163	0.026	RT	0.261	0.183	RT	1.413	3.844	RT	3.088	1.016	RT	1.462	0.782	RT	4.347	0.483	RT	0.619	0.333	RT
8.627	1.562	RT	0.187	0.014	RT	0.418	0	RT	1.609	0.413	RT	1.61	3.85	RT	1.85	1.087	RT	1.516	2.086	RT	0.511	0.005	RT	1.361	0.928	RT
6.179	1.144	RT	0.032	0.004	RT	0.639	0	RT	1.981	0.594	RT	1.247	3.113	RT	4.442	0.823	RT	2.08	0.951	RT	3.606	1.821	RT	1.716	0.681	RT
6.421	1.675	RT	0.27	0.031	RT	0.907	0.009	RT	5.325	2.18	RT	1.091	2.179	RT	3.772	1.03	RT	2.07	0.904	RT	2.645	0.308	RT	0.762	0.289	RT
9.281	2.909	RT	0.146	0.047	RT	0.315	0.003	RT	1.118	0.165	RT	2.063	2.235	RT	2.206	1.343	RT	3.286	1.102	RT	5.109	0.683	RT	1.563	2.282	RT
4.196	1.386	RT	0.434	0.011	RT	0.058	0	RT	0.6	0.15	RT	1.35	2.711	RT	3.076	0.676	RT	3.741	1.45	RT	3.359	0.688	RT	1.147	0.947	RT
6.452	1.799	RT	1.697	0.184	RT	0.424	0	RT	4.563	2.073	RT	2.914	3.711	RT	1.858	0.864	RT	1.941	0.954	RT	1.109	0.136	RT	0.914	0.355	RT
4.115	1.171	RT	0.469	0.332	RT	0	0	RT	3.399	0.461	RT	1.103	2.443	RT	1.555	0.379	RT	1.643	0.582	RT	3.491	0.373	RT	1.402	2.276	RT
6.913	1.836	RT	1.159	0.065	RT	0.211	0	RT	6.859	1.519	RT	1.448	4.658	RT	2.658	0.709	RT	2.98	6.367	RT	7.238	0.737	RT	1.559	0.917	RT
1.957	1.415	RT	0.441	0.39	RT	0.201	0	RT	1.331	0.322	RT	1.044	3.387	RT	3.603	0.66	RT	2.434	2.138	RT	8.491	0.769	RT	1.423	0.668	RT
6.603	2.095	RT	0.46	0.079	RT	0.797	0.108	RT	4.358	1.127	RT	2.771	2.254	RT	1.263	0.641	RT	1.422	0.765	RT	2.145	0.813	RT	0.251	0.563	RT
6.856	2.446	RT	0.187	0.018	RT	1.677	0.178	RT	9.256	3.038	RT	0.867	0.069	RT	0.349	0.113	RT	4.623	0.917	RT	7.513	0.303	RT	0.679	0.451	RT
6.044	1.458	RT	0.496	0.47	RT	0.088	0	RT	0.65	0.203	RT	0.292	0.618	RT	2.558	0.603	RT	2.549	4.984	RT	8.157	0.568	RT	2.26	0.783	RT
6.976	1.731	RT	0.299	0.005	RT	0.054	0	RT	0.577	0.085	RT	3.355	1.896	RT	1.854	0.584	RT	3.764	1.05	RT	4.455	0.491	RT	1.553	3.527	RT
4.84	1.05	RT	0.131	0.009	RT	0.167	0	RT	4.289	1.169	RT	7.368	1.612	RT	3.974	1.011	RT	2.494	2.207	RT	8.073	1.311	RT	2.727	0.671	RT
5.323	1.162	RT	0.408	0.024	RT	0.169	0	RT	5.808	0.939	RT	0.034	0.001	RT	3.503	0.623	RT	2.03	3.143	RT	4.782	0.763	RT	4.191	1.117	RT
2.514	1.74	RT	0.716	0.049	RT	0.337	0.004	RT	3.206	0.547	RT	0.175	0	RT	2.827	0.83	RT	2.71	1.155	RT	3.2	0.314	RT	2.662	5.921	RT
0.881	0.355	RT	1.059	0.165	RT	0.08	0	RT	2.23	1.092	RT	0.039	0.005	RT	2.136	0.754	RT	3.117	1.668	RT	5.84	1.063	RT	2.953	1.671	RT
6.398	1.618	RT	0.029	0.023	RT	0.033	0	RT	1.191	0.898	RT	4.458	0.851	RT	2.738	1.382	RT	4.548	1.61	RT	3.364	0.26	RT	3.338	1.375	RT
1.45	0.204	RT	0.027	0.325	RT	0.005	0	RT	2.566	0.303	RT	0.076	0.044	RT	0.829	0.302	RT	4.208	1.778	RT	4.458	0.723	RT	3.42	4.951	RT
9.257	2.459	RT	0.319	0.367	RT	0.002	0	RT	2.374	1.102	RT	1.26	0.634	RT	1.086	0.286	RT	1.198	0.27	RT	1.197	0.028	RT	4.648	5.429	RT
1.858	0.329	RT	0.037	0.027	RT	0.025	0.016	RT	1.441	0.384	RT	0.023	0	RT	0.777	0.206	RT	5.218	0.945	RT	8.287	2.552	RT	3.218	1.491	RT
3.351	1.323	RT	0.304	0.243	RT	0.068	0	RT	3.23	1.298	RT	0.27	0.085	RT	1.068	0.298	RT	3.134	1.462	RT	8.567	1.306	RT	3.605	0.624	RT
1.302	4.676	RT	0.455	0.138	RT	0.004	0	RT	5.425	0.968	RT	3.668	0.468	RT	0.46	0.486	RT	2.364	0.447	RT	6.536	0.95	RT	3.628	5.26	RT
1.168	0.165	RT	0.073	0	RT	0.099	0.001	RT	2.524	0.967	RT	2.2	0.645	RT	0.973	0.868	RT	2.592	1.511	RT	8.188	1.004	RT	2.637	1.373	RT
3.508	1.091	RT	0.723	0.517	RT	0.294	0.065	RT	2.045	1.316	RT	0.547	0.302	RT	1.303	0.482	RT	1.413	0.488	RT	5.76	1.076	RT	2.455	0.834	RT
5.58	1.379	RT	0.14	0.001	RT	0.086	0	RT	2.962	1.44	RT	4.007	1.257	RT	1.149	0.967	RT	3.174	1.368	RT	2.013	0.311	RT	2.936	0.759	RT
1.052	0.079	RT	0.448	0.703	RT	0.527	0.054	RT	0.861	0.591	RT	6.112	1.912	RT	1.654	0.648	RT	3.101	0.843	RT	4.892	0.836	RT	2.35	0.994	RT
0.979	0.156	RT	0.408	0.06	RT	0.12	0	RT	3.042	0.779	RT	6.499	1.634	RT	1.007	0.414	RT	1.192	0.257	RT	8.031	1.837	RT	3.671	1.977	RT
4.867	0.84	RT	1.004	0.174	RT	0.174	0.017	RT	7.885	1.363	RT	6.664	1.694	RT	1.94	1.042	RT	2.522	1.142	RT	8.231	3.586	RT	3.103	4.01	RT
3.147	1.382	RT	0.375	0.232	RT	0.262	0.001	RT	1.063	0.581	RT	1.667	0.068	RT	0.336	0.11	RT	3.2	0.808	RT	4.702	2.735	RT	0.419	0.631	RT
2.559	1.786	RT	0.264	0.014	RT	0.541	0.002	RT	5.731	1.757	RT	0.495	0.157	RT	1.406	0.533	RT	2.105	0.937	RT	6.24	1.035	RT	4.694	1.419	RT
2.541	1.476	RT	0.217	0.006	RT	0.49	0.061	RT	2.569	0.817	RT	2.615	0.346	RT	0.501	0.355	RT	1.997	0.735	RT	2.012	0.521	RT	3.23	1.321	RT
7.626	2.292	RT	0.384	0.161	RT	0.376	0.015	RT	7.25	1.437	RT	2.865	0.311	RT	0.953	1.178	RT	1.763	0.72	RT	5.304	0.931	RT	3.635	1.545	RT
5.417	2.446	RT	0.614	0.07	RT	0.43	0.037	RT	3.081	1.333	RT	0.081	0.01	RT	0.93	1.124	RT	7.002	1.607	RT	5.505	0.954	RT	2.298	1.249	RT
5.888	3.673	RT	0.272	0.007	RT	0.395	0	RT	2.251	1.441	RT	0.027	0.001	RT	1.934	1.018	RT	2.152	2.087	RT	1.905	0.098	RT	2.977	1.746	RT
3.272	1.094	RT	0.333	3.236	RT	0.743	0	RT	5.93	1.417	RT	3.812	0.452	RT	1.435	0.795	RT	2.931	0.612	RT	3.353	1.367	RT	1.589	0.755	RT
4.7	3.603	RT	0.751	2.529	RT	1.319	0.012	RT	1.285	0.803	RT	0.086	0	RT	0.715	1.015	RT	5.13	1.559	RT	4.334	0.403	RT	2.702	1.043	RT
9.348	2.848	RT	0.259	0.013	RT	0.403	0	RT	7.399	1.956	RT	1.597	0.039	RT	1.291	0.79	RT	5.07	2.865	RT	5.589	1.922	RT	2.371	0.744	RT
9.14	8.096	RT	0.535	0.027	RT	0.22	0	RT	2.558	2.115	RT	0.664	0.003	RT	2.221	0.431	RT	4.809	1.19	RT	8.473	1.588	RT	1.83	1.27	RT
4.046	3.145	RT	0.471	0.621	RT	0.429	0.007	RT	6.102	2.731	RT	0.368	0.022	RT	1.333	0.876	RT	4.26	1.238	RT	4.524	0.674	RT	0.109	0.239	RT
6.577	1.68	RT	0.04	0.037	RT	0.935	0	RT	3.746	1.284	RT	0.054	0.013	RT	1.022	1.072	RT	0.793	0.704	RT	5.9	2.245	RT	1.971	1.063	RT
6.296	2.832	RT	0.33	3.102	RT	0.695	0.042	RT	3.208	1.052	RT	4.64	1.161	RT	2.724	0.733	RT	2.833	2.249	RT	5.858	0.772	RT	2.526	1.035	RT
7.905	2.794	RT	0.053	0.035	RT	0.923	0.011	RT	0.69	0.462	RT	1.175	0.072	RT	1.64	1.113	RT	4.233	2.974	RT	4.251	0.938	RT	1.551	0.945	RT
3.783	3.931	RT	0.072	0.003	RT	0.483	0.001	RT	2.1	0.822	RT	0.005	0	RT	1.451	0.522	RT	5.412	1.36	RT	7.541	1.009	RT	1.497	0.62	RT
7.259	1.842	RT	0.553	0.254	RT	0.554	0.001	RT	0.788	0.165	RT	11.373	1.017	RT	2.6	0.589	RT	1.743	1.273	RT	10.073	0.569	RT	1.404	0.689	RT
7.538	1.974	RT	0.604	0.046	RT	0.4	0	RT	1.666	1.048	RT	3.143	0.694	RT	1.711	1.048	RT	3.222	4.735	RT	11.639	1.307	RT	1.154	0.45	RT
8.05	1.731	RT	0.555	0.58	RT	0.727	0	RT	2.033	0.555	RT	5.263	1.174	RT	1.057	0.693	RT	1.431	0.341	RT	6.583	0.576	RT	1.843	0.414	RT
7.061	1.983	RT	0.262	0.211	RT	0.568	0.014	RT	2.172	0.276	RT	0.226	0.002	RT	0.68	0.506	RT	5.8	1.095	RT	8.848	1.027	RT	1.082	0.718	RT
2.416	0.499	RT	0.833	0.106	RT	1.542	0.156	RT	2.269	1.219	RT	0.042	0	RT	1.912	1.212	RT	4.312	3.678	RT	3.338	0.311	RT	1.969	1.603	RT
5.19	1.404	RT	0.588	3.687	RT	1.453	0.141	RT	3.236	0.802	RT	9.071	0.564	RT	1.343	0.378	RT	3.161	2.797	RT	9.243	1.453	RT	2.134	0.899	RT
4.455	3.372	RT	0.577	0.735	RT	1.223	0.16	RT	2.385	1.089	RT	10.369	0.664	RT	1.972	1.242	RT	2.596	0.776	RT	9.495	0.863	RT	1.683	0.563	RT
4.48	1.354	RT	1.07	0.026	RT	0.697	0.004	RT	2.374	1.7	RT	5.431	0.63	RT	1.468	0.317	RT	2.173	0.49	RT	10.509	1.63	RT	2.452	1.281	RT
4.965	3.849	RT	0.303	0.009	RT	1.633	1.048	RT	2.018	1.541	RT	4.051	0.604	RT	0.905	0.506	RT	1.02	0.48	RT	10.358	1.991	RT	3.351	1.071	RT
6.189	2.081	RT	0.074	0	RT	0.619	0	RT	3.805	1.448	RT	5.765	1.037	RT	1.578	1.107	RT	1.517	0.549	RT	4.364	3.604	RT	3.631	1.503	RT
5.852	1.582	RT	1.166	1.172	RT	0.594	0.013	RT	1.012	0.396	RT	3.328	0.419	RT	1.139	0.418	RT	4.612	0.812	RT	9.052	0.694	RT	2.282	0.816	RT
3.096	0.564	RT	0.452	1.773	RT	0.477	0.007	RT	1.317	0.263	RT	0.887	0.008	RT	1.127	0.281	RT	4.562	2.044	RT	9.371	0.572	RT	0.392	0.556	RT
3.403	1.11	RT	0.746	0.106	RT	0.315	0.008	RT	4.375	1.04	RT	0.037	0.038	RT	0.86	0.421	RT	3.153	0.894	RT	8.92	7.829	RT	2.74	0.986	RT
1.714	0.288	RT	0.252	0.02	RT	0.248	0	RT	1.854	0.405	RT	6.936	0.554	RT	2.617	0.583	RT	7.518	1.568	RT	12.692	1.856	RT	5.279	1.315	RT
7.806	2.309	RT	0.9	0.258	RT	0.951	0.222	RT	0.812	0.232	RT	2.058	0.049	RT	0.586	0.242	RT	3.215	0.721	RT	4.055	1.869	RT	2.542	1.083	RT
2.806	6.114	RT	0.321	0.106	RT	2.92	0.666	RT	1.499	0.534	RT	0.245	0.012	RT	1.521	0.222	RT	1.869	4.014	RT	4.657	0.962	RT	1.56	0.949	RT
5.51	1.82	RT	0.119	0	RT	0.601	0.057	RT	2.251	0.685	RT	1.805	0.069	RT	1.132	0.383	RT	0.493	0.307	RT	10.719	2.716	RT	3.585	1.381	RT
1.602	0.92	RT	0.529	0.867	RT	0.486	0.001	RT	1.421	0.268	RT	3.754	0.107	RT	0.531	0.429	RT	2.434	1.385	RT	6.732	4.836	RT	3.869	1.27	RT
2.892	9.862	RT	0.56	0.006	RT	0.705	0.024	RT	0.722	0.334	RT	7.062	0.623	RT	0.568	0.353	RT	4.865	1.128	RT	4.27	0.413	RT	2.978	0.78	RT
2.152	2.392	RT	0.204	0.006	RT	0.529	0	RT	2.503	1.04	RT	7.139	0.723	RT	0.486	0.114	RT	2.165	1.128	RT	2.67	0.77	RT	2.376	1.284	RT
1.508	0.257	RT	1.02	0.048	RT	0.918	0.03	RT	4.101	0.649	RT	7.874	0.89	RT	0.545	0.19	RT	2.091	0.805	RT	7.376	0.912	RT	1.508	0.715	RT
1.929	0.91	RT	0.518	0.05	RT	0.501	0.002	RT	0.747	0.224	RT	2.883	0.162	RT	0.967	0.776	RT	2.373	0.728	RT	9.685	0.971	RT	2.559	0.884	RT
4.165	1.873	RT	0.583	0.052	RT	0.419	0.247	RT	4.927	1.243	RT	5.741	0.671	RT	0.555	0.238	RT	3.667	5.761	RT	9.219	2.154	RT	2.182	0.736	RT
2.828	2.477	RT	0.121	0.01	RT	0.49	0.002	RT	6.068	1.258	RT	10.714	0.982	RT	0.375	0.204	RT	2.733	2.681	RT	10.82	2.388	RT	0.367	0.214	RT
2.362	0.647	RT	0.163	0.011	RT	0.343	0	RT	4.209	0.618	RT	0.567	0.002	RT	1.364	0.583	RT	4.344	1.168	RT	6.841	0.613	RT	0.493	0.429	RT
6.689	1.816	RT	0.381	0	RT	0.798	0.011	RT	1.46	0.738	RT	10.823	1.137	RT	0.733	0.374	RT	3.432	4.825	RT	1.996	0.679	RT	2.428	0.794	RT
2.073	0.349	RT	0.582	5.656	RT	2.191	0.171	RT	4.502	0.902	RT	10.532	0.804	RT	1.003	0.8	RT	4.232	3.268	RT	8.622	3.422	RT	2.561	1.112	RT
3.227	2.002	RT	0.706	0.058	RT	0.967	0	RT	1.927	0.525	RT	4.754	0.597	RT	1.885	1.146	RT	4.92	1.851	RT	5.19	1.03	RT	0.594	0.379	RT
6.187	1.901	RT	0.838	0.584	RT	0.468	0	RT	0.837	0.323	RT	7.153	0.852	RT	0.835	0.905	RT	1.432	0.734	RT	11.327	9.59	RT	2.301	0.724	RT
5.705	1.884	RT	0.908	0.197	RT	0.672	0.001	RT	3.007	0.595	RT	0.974	0.248	RT	3.055	0.351	RT	1.763	0.618	RT	4.615	0.499	RT	2.271	1.1	RT
2.922	3.491	RT	0.06	0	RT	0.754	0.065	RT	2.019	1.01	RT	4.314	0.819	RT	0.555	0.047	RT	4.375	1.918	RT	6.835	0.737	RT	5.586	1.112	RT
8.98	2.267	RT	0.483	0.878	RT	0.759	0.044	RT	1.775	1.413	RT	1.238	0.2	RT	0.41	0.504	RT	3.367	3.801	RT	6.707	1.004	RT	2.408	1.202	RT
8.559	2.74	RT	0.517	2.755	RT	0.279	0.008	RT	0.509	0.237	RT	0.545	0.105	RT	0.899	0.686	RT	2.345	4.321	RT	5.357	1.375	RT	0.251	0.322	RT
4.609	1.431	RT	0.504	1.908	RT	0.92	0.247	RT	1.482	0.581	RT	3.431	0.63	RT	0.707	0.806	RT	2.017	0.893	RT	6.673	1.629	RT	2.604	1.283	RT
5.12	1.393	RT	0.958	0.025	RT	0.823	0	RT	2.057	0.956	RT	1.519	0.581	RT	0.068	0.015	RT	3.185	1.449	RT	8.783	0.769	RT	3.766	1.228	RT
4.887	1.488	RT	0.448	0.003	RT	0.595	0	RT	0.879	0.477	RT	2.99	0.843	RT	1.145	1.131	RT	2.677	1.065	RT	1.646	0.174	RT	5.555	1.92	RT
6.581	1.928	RT	0.266	0.298	RT	0.44	0	RT	0.904	0.42	RT	6.098	1.889	RT	0.203	0.109	RT	2.199	2.417	RT	0.753	0.074	RT	3.693	1.15	RT
1.17	0.101	RT	0.791	1.181	RT	0.943	0	RT	1.476	0.498	RT	0.794	0.74	RT	0.616	0.374	RT	5.84	1.743	RT	3.062	0.778	RT	2.485	1.197	RT
3.757	2.143	RT	0.372	0.095	RT	0.972	0.022	RT	0.646	0.429	RT	3.132	1.155	RT	0.248	0.067	RT	2.658	0.796	RT	6.083	1.289	RT	0.767	0.682	RT
4.177	1.425	RT	1.432	0.242	RT	0.485	0.001	RT	1.276	0.717	RT	3.631	0.667	RT	2.369	0.672	RT	3.309	1.214	RT	8.153	1.145	RT	4.929	0.971	RT
0.827	0.223	RT	0.433	0.003	RT	0.298	0	RT	1.507	0.526	RT	2.51	0.58	RT	0.417	0.239	RT	1.802	0.984	RT	5.833	0.596	RT	1.947	3.204	RT
6.752	1.407	RT	0.52	0.025	RT	0.418	0.006	RT	0.88	0.385	RT	5.513	0.66	RT	2.996	0.267	RT	2.584	3.11	RT	2.708	0.548	RT	2.479	2.234	RT
2.969	1.037	RT	0.575	1.137	RT	2.027	0	RT	1.675	0.819	RT	1.684	1.982	RT	0.103	0.044	RT	3.231	3.445	RT	3.946	0.091	RT	3.708	2.875	RT
4.001	1.411	RT	0.118	0	RT	0.154	0	RT	1.781	0.433	RT	5.051	0.559	RT	1.085	1.665	RT	4.63	4.298	RT	9.587	0.659	RT	2.673	1.138	RT
6.149	1.657	RT	0.44	0.054	RT	0.235	0	RT	4.92	0.79	RT	0.663	0.252	RT	0.278	0.034	RT	3.424	1.967	RT	7.039	0.721	RT	2.086	1.35	RT
4.067	1.892	RT	0.432	0.433	RT	1.176	0	RT	0.655	0.417	RT	1.914	0.407	RT	0.359	0.293	RT	3.627	1.404	RT	4.07	1.382	RT	0.659	0.575	RT
3.978	1.519	RT	0.641	0.716	RT	2.323	0.112	RT	0.807	0.411	RT	2.477	0.65	RT	1.061	1.021	RT	1.958	0.796	RT	2.024	0.472	RT	2.162	3.635	RT
3.269	2.07	RT	0.096	0.001	RT	0.785	0.026	RT	1.253	0.626	RT	0.465	0.065	RT	1.305	0.612	RT	1.453	0.723	RT	0.771	0.105	RT	3.753	1.009	RT
5.333	1.479	RT	0.815	0.312	RT	0.306	0.058	RT	0.64	0.369	RT	1.99	0.343	RT	2.55	2.563	RT	3.858	1.741	RT	1.195	0.253	RT	1.629	0.487	RT
2.483	1.288	RT	0.683	9.487	RT	0.679	0.004	RT	0.271	0.584	RT	5.466	0.542	RT	0.255	0.283	RT	6.004	3.682	RT	5.423	1.308	RT	3.828	1.187	RT
2.397	1.037	RT	0.691	1.949	RT	0.337	0.04	RT	0.393	0.554	RT	2.84	0.418	RT	0.767	0.84	RT	2.069	1.378	RT	6.858	0.762	RT	3.037	0.754	RT
5.386	1.365	RT	0.529	0.045	RT	0.337	0.002	RT	0.844	0.217	RT	5.428	0.548	RT	0.506	0.177	RT	4.854	1.375	RT	3.865	0.83	RT	3.88	1.16	RT
7.275	1.29	RT	0.097	0.023	RT	0.542	0	RT	0.407	0.166	RT	5.633	0.857	RT	0.595	0.202	RT	4.148	1.547	RT	4.478	0.737	RT	3.369	1.189	RT
1.855	1.21	RT	0.383	0.023	RT	0.426	0.001	RT	0.759	0.398	RT	5.318	0.644	RT	0.772	0.117	RT	1.424	0.876	RT	1.732	0.48	RT	2.485	0.923	RT
4.282	1.512	RT	1.022	0.077	RT	0.695	0.136	RT	1.031	1.028	RT	3.558	0.495	RT	0.374	0.09	RT	2.023	0.785	RT	6.428	1.204	RT	2.774	1.239	RT
1.764	0.511	RT	0.855	6.802	RT	0.197	0	RT	1.656	0.889	RT	4.022	0.551	RT	1.209	0.41	RT	4.368	1.335	RT	2.392	0.151	RT	4.01	1.325	RT
4.528	2.319	RT	0.589	1.077	RT	0.656	0.102	RT	1.124	0.648	RT	2.183	0.384	RT	0.621	0.168	RT	4.231	1.592	RT	8.423	1.339	RT	3.406	1.119	RT
1.473	0.278	RT	0.638	1.008	RT	0.329	0	RT	2.205	1.214	RT	4.511	0.943	RT	0.696	0.212	RT	2.343	5.66	RT	7.291	1.574	RT	2.535	0.843	RT
6.728	1.978	RT	0.03	0.012	RT	0.426	0.098	RT	2.705	0.623	RT	1.431	0.201	RT	1.232	0.3	RT	4.264	1.88	RT	2.39	2.894	RT	0.76	0.518	RT
3.86	1.078	RT	0.389	0.051	RT	0.672	0.056	RT	3.113	0.616	RT	5.576	0.516	RT	0.389	0.172	RT	2.397	0.703	RT	9.875	0.887	RT	5.414	2.302	RT
5.104	1.65	RT	0.197	0.022	RT	0.56	0	RT	1.388	0.48	RT	5.233	0.649	RT	0.371	0.392	RT	4.348	5.067	RT	6.293	1.87	RT	3.113	1.647	RT
4.599	0.988	RT	0.359	10.727	RT	0.211	0	RT	0.632	0.251	RT	3.299	0.516	RT	0.475	0.175	RT	2.661	0.635	RT	8.127	1.276	RT	4.699	1.548	RT
1.864	3.02	RT	0.44	0.041	RT	0.008	0	RT	0.928	0.361	RT	3.333	0.618	RT	1.63	0.341	RT	4.034	1.234	RT	6.097	1.198	RT	2.151	0.959	RT
4.024	1.391	RT	0.522	0.013	RT	0.013	0	RT	1.335	0.935	RT	5.078	0.791	RT	2.705	0.607	RT	2.449	3.417	RT	4.386	0.582	RT	4.132	1.012	RT
6.505	1.837	RT	0.029	0.022	RT	0.064	0.018	RT	0.869	0.468	RT	3.342	0.403	RT	2.133	0.683	RT	2.269	0.978	RT	5.817	1.925	RT	2.624	1.017	RT
2.475	0.975	RT	0.966	2.525	RT	0.302	0	RT	3.087	0.662	RT	5.514	0.511	RT	1.113	1.161	RT	1.861	0.702	RT	2.769	0.297	RT	3.154	1.197	RT
1.447	1.566	RT	0.727	0.573	RT	0.273	0	RT	1.136	0.39	RT	2.677	0.253	RT	0.707	0.424	RT	5.682	2.208	RT	9.235	0.896	RT	0.907	0.539	RT
5.603	1.55	RT	0.509	0.126	RT	0.331	0	RT	1.68	0.331	RT	5.541	0.716	RT	1.254	1.181	RT	3.756	1.517	RT	4.071	0.557	RT	0.376	0.293	RT
4.145	1.16	RT	0.614	1.222	RT	0.006	0	RT	0.329	0.145	RT	6.588	1.152	RT	0.58	0.178	RT	4.157	1.414	RT	2.933	0.925	RT	2.027	0.678	RT
4.697	2.6	RT	0.591	0.536	RT	0.112	0	RT	0.705	0.394	RT	5.06	0.633	RT	2.581	0.413	RT	4.465	1.878	RT	4.737	0.526	RT	1.703	0.596	RT
3.88	2.457	RT	0.046	0.03	RT	0.17	0	RT	1.106	0.448	RT	4.398	0.54	RT	0.889	0.468	RT	3.272	2.073	RT	2.909	0.576	RT	3.772	1.102	RT
4.146	3.591	RT	0.197	0.063	RT	0.126	0	RT	1.476	0.488	RT	3.207	0.733	RT	1.934	0.386	RT	2.5	2.762	RT	5.115	1.392	RT	0.143	0.429	RT
4.725	1.201	RT	0.676	0.441	RT	0.213	0.007	RT	1.605	0.357	RT	3.816	0.367	RT	2.543	0.766	RT	4.26	1.534	RT	1.78	4.845	RT	1.692	0.818	RT
4.585	1.35	RT	0.431	0.158	RT	0.475	0.002	RT	0.811	0.563	RT	3.558	0.473	RT	0.411	0.272	RT	2.914	1.46	RT	4.6	1.409	RT	3.613	1.211	RT
5.53	2.172	RT	0.848	0.961	RT	0.41	0	RT	0.956	0.749	RT	5.614	0.932	RT	1.421	0.93	RT	4.35	1.365	RT	0.466	0.003	RT	0.561	0.505	RT
2.19	1.489	RT	0.607	1.642	RT	0.369	0	RT	1.093	0.892	RT	2.989	0.612	RT	1.09	0.503	RT	3.503	0.745	RT	5.512	1.407	RT	1.774	0.536	RT
2.326	1.825	RT	1.083	0.026	RT	0.224	0	RT	2.23	1.252	RT	4.892	0.928	RT	1.284	0.361	RT	1.435	1.082	RT	1.25	0.022	RT	1.938	1.03	RT
5.446	5.163	RT	0.284	0.029	RT	0.126	0	RT	1.243	0.832	RT	4.299	0.86	RT	1.37	0.908	RT	3.771	1.167	RT	0.321	0.044	RT	0.386	0.433	RT
3.123	0.998	RT	0.574	0.059	RT	0.315	0.001	RT	3.453	1.029	RT	3.09	0.404	RT	2.891	0.574	RT	5.806	1.394	RT	2.15	4.029	RT	1.445	0.651	RT
2.201	1.893	RT	0.398	0.334	RT	0.044	0	RT	0.39	0.289	RT	5.545	1.001	RT	2.433	0.57	RT	2.979	4.634	RT	1.107	0.349	RT	2.017	1.033	RT
3.274	2.069	RT	0.361	0.506	RT	0.432	0.001	RT	0.42	0.447	RT	3.428	0.856	RT	3.181	0.8	RT	6.296	1.671	RT	2.529	0.294	RT	3.079	1.161	RT
1.894	1.032	RT	1.022	0.949	RT	0.772	0	RT	5.432	1.344	RT	5.077	1.062	RT	1.938	0.545	RT	1.984	0.668	RT	1.428	0.1	RT	0.852	0.684	RT
2.337	2.075	RT	1.126	5.634	RT	0.025	0	RT	5.478	1.25	RT	5.633	0.941	RT	1.38	0.338	RT	1.661	1.579	RT	10.203	2.217	RT	3.102	1.791	RT
1.46	0.469	RT	0.247	0.025	RT	0.187	0.003	RT	2.622	1.137	RT	3.821	0.534	RT	0.787	0.736	RT	2.705	1.177	RT	5.051	1.698	RT	2.448	1.494	RT
5.755	1.197	RT	1.178	4.05	RT	0.149	0.003	RT	3.557	0.892	RT	5.771	0.891	RT	1.135	0.329	RT	4.202	3.426	RT	5.008	1.323	RT	2.423	0.777	RT
1.376	1.44	RT	0.67	0.911	RT	0.177	0	RT	1.928	0.561	RT	6.701	0.703	RT	1.258	0.267	RT	3.897	4.012	RT	10.28	0.849	RT	2.163	1.566	RT
2.312	2.204	RT	0.894	0.841	RT	0.186	0	RT	1.877	0.908	RT	5.711	0.955	RT	1.774	0.533	RT	2.313	6.841	RT	5.09	1.024	RT	2.12	0.758	RT
4.225	1.724	RT	0.726	3.674	RT	0.118	0	RT	3.755	1.218	RT	3.993	0.909	RT	0.783	0.525	RT	3.322	2.38	RT	3.659	5.255	RT	4.475	3.019	RT
0.764	4.675	RT	0.644	1.348	RT	0	0	RT	0.284	0.156	RT	5.054	0.774	RT	1.837	0.887	RT	1.689	1.002	RT	4.727	1.181	RT	1.953	0.918	RT
1.889	0.42	RT	0.808	0.125	RT	0.102	0.003	RT	2.173	7.625	RT	6.896	0.786	RT	2.915	0.278	RT	3.755	3.817	RT	7.821	0.911	RT	1.596	0.74	RT
2.628	0.633	RT	1.168	0.403	RT	0.023	0	RT	1.908	0.539	RT	4.996	1.349	RT	3.056	0.525	RT	3.872	6.67	RT	3.507	3.443	RT	2.445	1.677	RT
5.546	1.222	RT	0.714	1.101	RT	0.01	0	RT	1.241	0.335	RT	2.951	0.91	RT	1.78	0.227	RT	2.889	1.376	RT	3.778	6.054	RT	3.494	0.984	RT
6.995	2.455	RT	0.618	0.404	RT	0.039	0	RT	0.951	0.614	RT	6.268	1.121	RT	2.67	0.602	RT	3.327	1.532	RT	4.606	1.068	RT	3.082	1.461	RT
0.567	0.23	RT	0.455	3.765	RT	0.003	0	RT	3.371	6.575	RT	4.346	0.927	RT	3.2	0.852	RT	2.194	7.026	RT	3.116	0.703	RT	4.095	1.689	RT
1.434	0.087	RT	0.866	0.116	RT	0.12	0	RT	0.775	0.347	RT	3.861	0.918	RT	2.168	0.735	RT	2.679	3.788	RT	3.378	1.053	RT	2.358	1.202	RT
3.493	0.749	RT	0.442	0.152	RT	0.255	0.009	RT	1.454	0.835	RT	5.188	0.77	RT	0.42	0.37	RT	4.101	2.31	RT	8.048	1.014	RT	0.618	0.533	RT
1.414	0.273	RT	1.048	0.139	RT	0.364	0	RT	0.931	2.196	RT	6.015	1.338	RT	0.607	0.844	RT	2.519	0.778	RT	7.848	0.999	RT	3.102	0.909	RT
0.749	2.828	RT	1.395	0.117	RT	0.34	0.001	RT	0.615	0.457	RT	3.864	0.919	RT	2.168	0.311	RT	4.269	3.286	RT	6.156	0.556	RT	1.766	1.286	RT
2.035	1.5	RT	1.282	0.095	RT	0.575	0	RT	2.273	1.336	RT	5.377	1.064	RT	2.297	0.484	RT	2.345	3.22	RT	6.242	0.275	RT	1.833	1.062	RT
2.68	1.821	RT	0.744	5.866	RT	0.565	0	RT	3.887	1.077	RT	5.306	1.163	RT	2.748	1.911	RT	3.643	3.047	RT	1.221	0.111	RT	3.133	0.895	RT
1.272	0.924	RT	0.138	0.015	RT	0.356	0.001	RT	1.078	0.522	RT	2.263	0.773	RT	0.639	0.258	RT	2.274	0.983	RT	1.427	0.505	RT	6.092	1.717	RT
1.694	1.032	RT	0.192	0.006	RT	0.358	0	RT	1.988	0.758	RT	3.457	0.72	RT	3.193	0.667	RT	3.156	3.984	RT	3.465	0.37	RT	2.115	0.906	RT
2.038	1.694	RT	0.596	0.06	RT	0.239	0	RT	2.533	0.877	RT	5.165	1.178	RT	0.94	0.455	RT	4.172	1.288	RT	8.817	1.209	RT	0.76	0.537	RT
3.076	1.263	RT	0.777	0.073	RT	0.27	0.003	RT	1.962	0.553	RT	5.696	1.163	RT	1.821	0.249	RT	3.118	9.73	RT	6.568	0.414	RT	1.432	2.449	RT
3.205	2.053	RT	0.271	0.001	RT	0.247	0.004	RT	2.356	0.721	RT	3.402	0.955	RT	2.18	0.806	RT	5.135	1.914	RT	11.174	1.314	RT	1.773	0.593	RT
2.791	1.569	RT	0.458	0.039	RT	0.603	0.009	RT	1.383	0.623	RT	3.839	0.742	RT	1.812	1.579	RT	2.141	1.953	RT	12.334	2.016	RT	1.895	1.67	RT
1.57	1.141	RT	0.4	0.362	RT	0.245	0	RT	2.154	0.387	RT	5.783	0.986	RT	2.8	2.647	RT	3.746	1.29	RT	2.53	1.253	RT	4.539	1.61	RT
1.523	0.757	RT	0.003	0.032	RT	0.09	0	RT	1.262	0.478	RT	3.804	1.073	RT	1.069	0.368	RT	3.818	1.417	RT	3.9	0.233	RT	1.82	0.459	RT
1.876	1.738	RT	1.014	0.091	RT	0.01	0	RT	2.269	1.103	RT	5.72	0.97	RT	2.419	1.06	RT	3.886	2.475	RT	4.202	0.321	RT	1.384	2.178	RT
2.691	1.749	RT	0.264	0.552	RT	0.146	0	RT	0.531	0.234	RT	6.167	0.911	RT	1.053	1.329	RT	2.977	5.46	RT	7.444	2.766	RT	3.073	1.554	RT
4.125	1.76	RT	1.14	2.521	RT	0.107	0	RT	2.523	1.262	RT	6.091	1.085	RT	3.194	0.828	RT	2.716	4.485	RT	5.094	0.796	RT	2.285	2.621	RT
2.158	0.968	RT	0.841	0.255	RT	0.491	0	RT	2.601	0.774	RT	3.188	1.352	RT	0.817	0.31	RT	2.739	3.737	RT	8.751	2.617	RT	4.33	1.236	RT
4.527	1.301	RT	0.882	2.134	RT	0.261	0	RT	0.482	0.402	RT	4.162	1.017	RT	2.848	0.465	RT	6.222	2.594	RT	11.703	21.41	RT	0.66	0.439	RT
1.854	1.247	RT	0.038	0.017	RT	0.472	0.023	RT	1.79	1.173	RT	2.836	0.821	RT	1.455	0.63	RT	5.086	3.722	RT	12.039	2.174	RT	3.522	1.271	RT
2.855	1.457	RT	0.17	0.006	RT	0	0	RT	1.695	0.393	RT	3.344	0.935	RT	0.277	0.124	RT	4.147	1.246	RT	8.757	0.882	RT	1.745	0.775	RT
2.212	1.52	RT	0.646	4.597	RT	0.744	0.024	RT	2.233	0.9	RT	1.738	0.639	RT	0.689	0.257	RT	3.632	1.044	RT	5.189	0.743	RT	2.28	0.728	RT
4.171	1.522	RT	0.653	7.067	RT	0	0	RT	1.942	1.394	RT	4.46	1.67	RT	1.761	1.019	RT	2.997	1.753	RT	4.456	0.728	RT	3.083	0.8	RT
3.317	0.908	RT	0.417	0.062	RT	0.533	0	RT	5.097	1.266	RT	3.637	0.642	RT	1.223	1.23	RT	3.247	1.206	RT	2.653	0.845	RT	2.71	1.303	RT
1.856	1.9	RT	0.041	0.164	RT	0.43	0	RT	1.817	0.846	RT	4.279	1.079	RT	0.761	0.576	RT	1.914	0.715	RT	4.67	1.253	RT	2.297	1.056	RT
2.744	0.876	RT	0.086	0.023	RT	0.403	0.06	RT	4.519	0.896	RT	5.431	1.027	RT	0.749	0.206	RT	4.063	2.386	RT	3.743	0.914	RT	1.436	0.735	RT
4.029	2.104	RT	0.912	5.404	RT	0.649	0	RT	2.832	4.181	RT	5.45	0.926	RT	2.976	0.686	RT	3.348	1.896	RT	3.36	1.086	RT	3.877	0.921	RT
6.892	2.124	RT	0.384	0.02	RT	0.471	0	RT	0.521	0.358	RT	5.148	0.719	RT	1.415	0.053	RT	3.09	4.442	RT	7.621	0.869	RT	0.56	0.705	RT
3.07	2.216	RT	0.004	0.817	RT	0.506	0	RT	1.481	0.411	RT	6.344	1.28	RT	2.549	1.008	RT	3.023	3.033	RT	1.721	0.126	RT	3.369	1.062	RT
2.8	1.882	RT	0.509	0.144	RT	0.133	0	RT	3.912	0.828	RT	4.537	1.032	RT	1.206	0.468	RT	1.878	0.988	RT	2.347	0.118	RT	0.386	0.317	RT
4.349	3.77	RT	0.451	0.767	RT	0.095	0	RT	1.424	0.498	RT	4.128	0.889	RT	2.686	0.797	RT	2.031	3.925	RT	3.853	0.558	RT	3.958	1.001	RT
1.879	1.049	RT	0.763	1.561	RT	0.173	0	RT	0.969	0.398	RT	3.543	0.754	RT	1.133	0.482	RT	5.274	1.972	RT	5.799	2.042	RT	0.588	0.298	RT
2.741	1.88	RT	0.766	0.487	RT	0.144	0	RT	3.043	0.997	RT	2.426	0.338	RT	2.395	1.077	RT	5.007	1.345	RT	4.12	0.639	RT	3.503	1.361	RT
1.507	1.339	RT	0.634	0.027	RT	0.36	0.003	RT	2.165	0.697	RT	3.497	0.705	RT	1.353	0.78	RT	4.115	1.662	RT	5	6.187	RT	3.621	1.216	RT
1.823	1.281	RT	0.53	0.74	RT	0.309	0.005	RT	4.846	1.037	RT	1.54	1.351	RT	2.691	0.839	RT	2.67	3.583	RT	6.365	1.498	RT	3.456	0.854	RT
3.401	1.171	RT	0.372	0.099	RT	0.012	0	RT	4.923	1.743	RT	2.724	1.139	RT	1.019	0.501	RT	3.481	1.794	RT	1.06	0.199	RT	2.799	1.127	RT
3.006	1.508	RT	1.212	3.987	RT	0.704	0	RT	1.798	1.52	RT	4.081	1.674	RT	4.679	0.814	RT	3.351	5.671	RT	1.519	0.246	RT	2.398	0.776	RT
2.594	4.856	RT	0.192	0.119	RT	0.118	0	RT	3.434	2.056	RT	1.521	0.515	RT	3.218	0.398	RT	5.241	2.944	RT	1.33	0.109	RT	1.085	0.511	RT
2.402	2.574	RT	0.642	0.11	RT	0.09	0	RT	2.226	0.965	RT	2.708	0.543	RT	0.731	0.348	RT	4.232	1.225	RT	3.932	0.594	RT	1.195	0.558	RT
1.735	0.912	RT	0.38	0.071	RT	0.619	0	RT	5.368	1.282	RT	2.557	1.015	RT	1.102	0.803	RT	2.829	1.041	RT	3.815	0.65	RT	1.09	0.602	RT
2.639	6.372	RT	1.355	0.026	RT	0.262	0	RT	2.526	3.115	RT	5.186	0.507	RT	0.576	0.311	RT	2.332	1.093	RT	5.88	0.983	RT	1.698	1.543	RT
1.794	1.543	RT	0.825	0.274	RT	0.044	0	RT	2.44	0.802	RT	0.925	0.262	RT	0.3	0.377	RT	2.407	1.418	RT	3.049	0.694	RT	5.317	0.943	RT
2.53	2.179	RT	0.185	0.003	RT	0.535	0	RT	3.235	1.269	RT	2.59	0.749	RT	0.952	1.005	RT	5.033	1.876	RT	3.618	0.531	RT	0.694	0.456	RT
2.794	2.169	RT	0.701	0.147	RT	0	0	RT	4.475	0.939	RT	4.977	0.883	RT	1.085	0.232	RT	1.395	2.471	RT	3.37	0.579	RT	2.401	0.76	RT
2.614	1.679	RT	1.122	7.91	RT	0.011	0	RT	2.224	1.485	RT	1.661	0.705	RT	1.756	0.779	RT	3.089	1.873	RT	1.913	0.245	RT	0.88	0.467	RT
2.807	1.417	RT	0.173	0.071	RT	0.269	0	RT	1.81	0.81	RT	2.435	0.606	RT	2.27	0.681	RT	2.774	1.573	RT	1.938	0.314	RT	4.706	0.936	RT
1.606	1.73	RT	1.012	0.389	RT	0.281	0.007	RT	1.024	0.651	RT	5.927	1.556	RT	1.594	0.653	RT	5.742	2.44	RT	2.721	0.566	RT	2.325	1.003	RT
1.616	3.508	RT	3.138	3.534	RT	0.522	0.051	RT	2.877	1.413	RT	3.107	2.938	RT	0.774	0.583	RT	4.43	1.669	RT	6.184	2.384	RT	1.379	0.649	RT
4.735	1.48	RT	0.556	3.075	RT	0.143	0.002	RT	2.857	0.451	RT	2.015	0.812	RT	3.25	0.402	RT	4.261	4.047	RT	2.681	3.004	RT	3.236	2.005	RT
2.971	1.378	RT	1.241	5.307	RT	0.363	0.08	RT	1.025	0.772	RT	3.894	1.296	RT	2.422	0.639	RT	5.324	1.614	RT	2.968	0.706	RT	1.72	0.406	RT
1.718	3.989	RT	0.103	0.063	RT	0.195	0	RT	4.069	1.955	RT	1.524	0.261	RT	1.87	1.671	RT	4.134	1.334	RT	1.466	0.469	RT	0.094	0.333	RT
2.093	1.581	RT	0.119	0.084	RT	0.771	0.026	RT	1.416	1.172	RT	6.073	0.848	RT	0.931	0.342	RT	2.989	1.14	RT	3.305	1.354	RT	5.832	1.025	RT
2.736	2.614	RT	0.694	0.58	RT	0.386	0.056	RT	0.749	0.528	RT	0.917	0.113	RT	3.275	0.863	RT	2.129	3.171	RT	2.166	0.45	RT	4.118	1.656	RT
1.268	0.52	RT	1.328	0.243	RT	0.312	0.036	RT	3.425	0.879	RT	1.711	0.713	RT	2.702	0.811	RT	1.573	1.014	RT	3.409	0.685	RT	2.817	0.857	RT
2.869	2.565	RT	1.068	0.41	RT	0.25	0.005	RT	1.638	0.525	RT	9.107	0.778	RT	2.355	0.735	RT	5.683	1.365	RT	3.715	0.599	RT	2.248	1.418	RT
2.194	1.523	RT	0.589	0.02	RT	0.291	0.003	RT	2.372	0.931	RT	3.38	0.622	RT	2.452	0.374	RT	3.121	14.748	RT	4.029	1.576	RT	4.977	3.527	RT
1.072	0.181	RT	0.682	0.014	RT	0.52	0.001	RT	5.58	2.084	RT	4.082	1.068	RT	0.933	0.673	RT	5.006	1.551	RT	4.534	2.088	RT	1.932	0.847	RT
2.241	0.241	RT	1.037	1.654	RT	0.314	0.007	RT	5.223	0.862	RT	4.129	1.017	RT	2.125	0.378	RT	4.845	1.566	RT	3.213	1.095	RT	3.583	1.124	RT
1.639	1.237	RT	0.505	0.066	RT	0.243	0	RT	2.282	0.948	RT	3.863	0.958	RT	1.452	0.442	RT	1.509	0.859	RT	3.5	0.811	RT	0.304	0.335	RT
2.773	1.267	RT	1.114	0.347	RT	0.353	0	RT	0.714	0.415	RT	3.258	0.728	RT	1.86	0.747	RT	3.613	1.226	RT	2.038	0.417	RT	6.778	1.414	RT
0.924	0.629	RT	0.703	0.021	RT	0.439	0	RT	5.616	1.617	RT	4.436	0.795	RT	1.953	0.568	RT	4.225	1.227	RT	3.942	1.522	RT	4.928	1.426	RT
2.877	1.309	RT	0.25	0.011	RT	0.646	0	RT	1.404	0.946	RT	4.979	0.729	RT	0.649	0.25	RT	2.748	2.485	RT	1.444	0.418	RT	3.684	1.222	RT
2.881	1.372	RT	1.074	0.223	RT	0.186	0	RT	1.31	0.687	RT	5.33	0.925	RT	2.976	0.74	RT	2.637	1.492	RT	3.006	0.832	RT	1.825	0.434	RT
2.96	1.534	RT	1.197	0.189	RT	0.08	0	RT	2.868	1.241	RT	4.8	1.147	RT	4.253	0.303	RT	3.856	1.384	RT	4.025	1.341	RT	2.478	0.822	RT
2.287	1.271	RT	2.635	0.251	RT	0.053	0	RT	5.129	1.493	RT	4.957	1.23	RT	0.603	0.363	RT	1.118	0.509	RT	2.927	1.162	RT	3.071	1.118	RT
2.323	0.746	RT	1.327	0.108	RT	0.297	0	RT	0.891	0.511	RT	3.61	0.88	RT	2.474	0.568	RT	2.685	1.934	RT	1.928	0.398	RT	2.842	1.476	RT
2.641	1.307	RT	0.816	0.049	RT	0.191	0	RT	1.818	0.715	RT	3.016	0.806	RT	1.051	0.608	RT	2.524	1.008	RT	4.095	1.013	RT	5.11	1.202	RT
2.028	0.976	RT	0.999	0.532	RT	0.335	0	RT	1.117	0.394	RT	4.382	0.348	RT	2.646	0.504	RT	1.879	1.63	RT	2.565	2.268	RT	0.573	0.461	RT
3.877	1.747	RT	0.616	0.045	RT	0.158	0	RT	0.624	0.39	RT	1.407	0.276	RT	0.851	1.09	RT	4.92	1.804	RT	3.226	2.519	RT	2.548	1.079	RT
4.923	2.169	RT	1.121	0.067	RT	0	0	RT	1.223	1.056	RT	4.97	1.029	RT	1.198	0.144	RT	2.85	2.416	RT	2.548	0.744	RT	4.114	1.371	RT
1.929	0.876	RT	1.953	0.076	RT	0.908	0.003	RT	2.891	0.837	RT	3.179	1.086	RT	2.951	0.828	RT	2.937	4.169	RT	3.81	2.555	RT	4.756	2.116	RT
3.553	1.679	RT	1.285	0.226	RT	0.782	0.013	RT	1.216	0.563	RT	5.558	0.831	RT	2.752	0.918	RT	4.422	2.379	RT	2.072	1.234	RT	5.277	8.91	RT
2.705	0.969	RT	1.279	0.228	RT	0.415	0	RT	4.342	0.899	RT	3.098	0.562	RT	1.179	0.396	RT	5.035	1.015	RT	4.005	2.775	RT	3.4	0.74	RT
3.329	1.022	RT	0.739	0.139	RT	0.826	0.006	RT	3.773	3.135	RT	1.271	0.549	RT	1.395	1.156	RT	6.136	1.738	RT	3.319	1.396	RT	2.598	1.342	RT
2.703	1.206	RT	1.746	0.08	RT	0.541	0	RT	1.854	0.512	RT	2.836	1.244	RT	0.64	0.134	RT	3.39	2.424	RT	2.554	0.535	RT	1.988	1.066	RT
3.975	1.634	RT	0.816	0.22	RT	0.986	0.167	RT	2.01	1.069	RT	3.843	1.291	RT	1.995	0.695	RT	3.626	2.064	RT	5.011	0.695	RT	0.649	0.344	RT
1.695	0.561	RT	1.659	0.339	RT	0.445	0	RT	0.688	0.473	RT	3.789	0.752	RT	1.147	0.536	RT	5.34	1.458	RT	4.295	1.042	RT	5.395	1.486	RT
2.129	1.343	RT	0.591	1.881	RT	0.253	0	RT	0.589	0.263	RT	5.346	0.845	RT	1.813	0.822	RT	3	1.629	RT	5.578	1.276	RT	2.325	0.664	RT
1.537	0.363	RT	0.218	0.01	RT	0	0	RT	1.877	1.468	RT	3.42	0.946	RT	1.654	0.564	RT	5.126	1.287	RT	3.277	3.535	RT	3.802	1.869	RT
2.692	1.582	RT	1.681	0.517	RT	0.007	0	RT	1.54	1.165	RT	5.134	2.016	RT	4.387	0.624	RT	4.494	1.982	RT	5.966	1.174	RT	0.582	0.549	RT
1.984	0.642	RT	1.054	0.257	RT	0	0	RT	1.406	0.635	RT	4.095	0.915	RT	0.714	0.28	RT	3.136	3.195	RT	3.574	0.66	RT	4.971	1.508	RT
1.621	0.804	RT	0.704	0.128	RT	0.074	0	RT	1.393	0.669	RT	5.996	1.286	RT	0.588	0.773	RT	1.671	5.86	RT	2.385	0.594	RT	3.777	1.005	RT
1.464	1.722	RT	1.424	0.569	RT	0.195	0	RT	1.746	0.57	RT	4.104	1.326	RT	0.472	0.54	RT	1.958	1.194	RT	2.275	0.391	RT	5.135	1.136	RT
3.314	1.415	RT	0.735	0.131	RT	0.243	0	RT	2.311	1.43	RT	2.939	0.88	RT	2.004	1.305	RT	4.039	2.918	RT	4.712	0.867	RT	3.668	1.218	RT
2.31	1.058	RT	0.739	0.04	RT	0.279	0	RT	1.85	1.003	RT	3.261	0.823	RT	1.161	0.619	RT	3.521	1.732	RT	2.532	1.518	RT	2.497	0.768	RT
2.076	1.07	RT	0.897	0.191	RT	0.173	0	RT	1.351	0.37	RT	3.886	0.952	RT	0.899	0.735	RT	6.316	2.8	RT	1.822	0.466	RT	5.524	1.317	RT
1.761	0.996	RT	0.27	0.153	RT	0.394	0	RT	1.179	0.829	RT	3.12	0.808	RT	2.633	0.544	RT	3.167	0.909	RT	4.4	0.732	RT	3.768	0.921	RT
3.408	1.491	RT	0.207	0.049	RT	0.144	0	RT	3.426	0.903	RT	4.156	0.852	RT	3.231	0.488	RT	2.28	0.845	RT	1.762	1.648	RT	5.956	1.366	RT
2.616	1.196	RT	0.484	0.03	RT	0.142	0	RT	1.623	0.552	RT	5.058	0.904	RT	1.338	0.33	RT	2.749	1.267	RT	3.47	0.59	RT	1.539	0.92	RT
1.842	0.775	RT	1.178	0.305	RT	0.782	0	RT	1.63	0.441	RT	3.307	1.011	RT	2.676	0.548	RT	3.747	1.745	RT	2.911	0.707	RT	3.364	1.087	RT
2.167	0.843	RT	1.316	0.505	RT	0.402	0	RT	1.987	1.01	RT	2.57	1.269	RT	1.292	0.632	RT	1.459	3.383	RT	9.65	0.724	RT	3.116	1.18	RT
1.19	0.675	RT	0.328	0.05	RT	0.461	0	RT	2.084	0.857	RT	4.13	1.175	RT	1.745	0.6	RT	4.608	2.075	RT	9.75	1.051	RT	1.905	1.095	RT
2.575	1.131	RT	0.243	0.078	RT	0.477	0	RT	1.491	0.799	RT	3.021	0.529	RT	2.084	1.043	RT	2.917	0.761	RT	2.451	1.173	RT	2.481	0.988	RT
2.164	1.401	RT	1.263	0.61	RT	0.409	0	RT	1.686	0.534	RT	2.906	1.098	RT	3.348	0.403	RT	3.538	1.569	RT	1.706	0.322	RT	4.911	1.4	RT
1.195	0.799	RT	0.644	0.129	RT	0.353	0	RT	1.064	0.202	RT	3.275	0.915	RT	2.973	1.166	RT	2.033	3.486	RT	3.891	1.292	RT	2.308	1.395	RT
1.211	0.435	RT	0.618	0.199	RT	0.173	0	RT	1.967	4.979	RT	1.354	0.761	RT	2.758	0.829	RT	3.509	1.417	RT	6.13	1.866	RT	1.135	0.568	RT
1.24	0.673	RT	0.425	0.096	RT	0.435	0	RT	0.769	0.479	RT	2.913	0.993	RT	1.006	0.361	RT	3.687	2.317	RT	5.725	5.43	RT	0.579	0.371	RT
1.121	0.632	RT	1.059	0.142	RT	0.585	0	RT	1.975	0.926	RT	3.85	1.371	RT	4.192	0.657	RT	2.744	1.578	RT	5.364	1.681	RT	0.798	0.446	RT
1.905	1.778	RT	1.715	0.09	RT	0.178	0	RT	1.958	0.749	RT	4.62	1.238	RT	3.953	0.573	RT	1.858	0.336	RT	6.149	7.252	RT	4.917	0.848	RT
2.538	1.021	RT	0.679	0.174	RT	0.384	0	RT	1.588	1.014	RT	3.448	1.104	RT	2.922	0.97	RT	2.193	1.321	RT	3.394	1.129	RT	5.147	1.258	RT
2.194	0.889	RT	0.523	0.07	RT	0.599	0	RT	4.694	1.105	RT	3.696	1.538	RT	2.123	0.643	RT	1.716	1.316	RT	5.137	2.647	RT	2.156	1.212	RT
1.363	0.482	RT	1.055	0.035	RT	0.084	0	RT	1.962	0.227	RT	4.357	1.758	RT	0.614	0.362	RT	2.551	1.205	RT	3.169	5.034	RT	0.476	0.334	RT
1.638	0.52	RT	0.865	0.179	RT	0.165	0.004	RT	3.118	3.869	RT	3.453	0.982	RT	1.637	1.054	RT	5.55	2.474	RT	2.761	0.759	RT	1.152	0.437	RT
2.295	0.902	RT	1.339	0.089	RT	0.683	0.002	RT	1.864	2.172	RT	3.814	1.41	RT	2.552	1.605	RT	2.387	0.734	RT	4.458	2.182	RT	2.944	1.453	RT
1.534	0.629	RT	0.935	1.205	RT	0.695	0.041	RT	3.794	1.008	RT	4.531	0.751	RT	3.086	0.828	RT	2.973	3.129	RT	3.16	4.702	RT	2.097	0.805	RT
2.789	0.588	RT	0.479	0.014	RT	0.611	0.001	RT	2.328	1.125	RT	5.527	0.638	RT	2.485	0.497	RT	3.409	1.15	RT	3.187	1.104	RT	2.237	0.668	RT
1.69	0.144	RT	0.238	0.066	RT	0.868	0	RT	1.212	0.53	RT	4.344	0.661	RT	1.219	0.675	RT	4.905	1.64	RT	2.131	0.468	RT	2.779	1.249	RT
2.85	0.408	RT	0.729	0.196	RT	0.618	0.01	RT	2.289	0.793	RT	3.324	1.073	RT	1.652	1.358	RT	4.145	1.514	RT	0.582	0.21	RT	2.805	1.655	RT
2.277	0.366	RT	0.055	0.012	RT	0.862	0.003	RT	1.152	0.679	RT	2.342	0.566	RT	2.495	0.723	RT	5.269	2.043	RT	3.876	0.6	RT	1.367	0.644	RT
1.486	0.566	RT	1.083	0.198	RT	0.609	0.01	RT	4.464	3.092	RT	4.969	0.889	RT	3.716	0.627	RT	3.422	1.022	RT	2.897	0.554	RT	2.05	1.146	RT
2.654	0.724	RT	1.07	0.195	RT	1.103	0.173	RT	0.938	0.374	RT	5.58	0.931	RT	0.804	0.32	RT	3.457	4.795	RT	3.126	0.698	RT	2.376	0.937	RT
2.361	0.466	RT	1.328	0.283	RT	0.535	0.006	RT	0.428	0.291	RT	6.477	0.777	RT	2.403	0.664	RT	5.868	1.7	RT	0.848	0.846	RT	3.485	0.971	RT
5.786	0.884	RT	3.017	0.224	RT	0.287	0	RT	1.945	0.598	RT	7.062	1.129	RT	1.252	0.732	RT	2.607	3.287	RT	2.978	0.452	RT	4.158	1.525	RT
2.389	0.612	RT	1.139	0.758	RT	0.33	0.002	RT	2.258	1.489	RT	4.565	0.882	RT	1.178	0.348	RT	3.371	5.905	RT	3.096	0.475	RT	1.741	0.985	RT
3.06	1.479	RT	0.905	0.172	RT	0.803	0.003	RT	4.032	1.035	RT	7.403	1.616	RT	3.138	1.863	RT	1.722	4.511	RT	2.136	0.534	RT	2.113	1.112	RT
6.863	1.192	RT	1.294	0.325	RT	0.52	0	RT	1.122	0.664	RT	2.353	1.018	RT	5.503	1.143	RT	2.355	9.779	RT	0.824	0.159	RT	0.719	0.478	RT
1.98	0.53	RT	1.481	0.27	RT	0.534	0.007	RT	0.524	0.36	RT	3.932	0.685	RT	1.208	0.339	RT	7.25	2.446	RT	2.671	0.892	RT	0.614	0.384	RT
3.308	1.087	RT	0.974	0.059	RT	0.609	0.01	RT	0.862	0.38	RT	4.551	1.039	RT	3.139	0.215	RT	3.798	1.468	RT	1.57	0.459	RT	1.81	1.359	RT
2.753	1.32	RT	0.586	0.072	RT	1.919	0.069	RT	2.98	0.425	RT	1.496	0.39	RT	3.209	0.452	RT	1.011	0.768	RT	1.801	0.438	RT	1.852	1.319	RT
1.8	0.659	RT	0.351	0.286	RT	0.626	0	RT	3.761	1.238	RT	1.61	0.335	RT	1.537	0.179	RT	4.495	1.64	RT	0.744	0.14	RT	0.934	0.379	RT
2.05	0.169	RT	0.492	0.297	RT	0.602	0	RT	1.468	2.598	RT	1.204	0.234	RT	3.397	0.417	RT	4.153	1.66	RT	2.995	0.938	RT	4.394	0.992	RT
3.496	1.278	RT	0.181	0.039	RT	1.522	0.04	RT	1.305	2.186	RT	2.423	0.463	RT	2.787	0.692	RT	3.007	6.15	RT	1.825	1.214	RT	2.866	3.748	RT
3.307	0.81	RT	0.507	0.083	RT	0.406	0	RT	1.686	0.442	RT	3.111	0.397	RT	2.428	0.593	RT	3.049	3.607	RT	0.854	0.192	RT	0.825	0.557	RT
4.016	1.108	RT	0.229	0.175	RT	0.431	0.005	RT	1.711	0.792	RT	0.626	0.073	RT	2.472	0.441	RT	4.359	1.65	RT	0.399	0.068	RT	1.806	0.558	RT
0.626	0.282	RT	0.158	0.006	RT	0.711	0	RT	0.991	0.947	RT	1.31	0.169	RT	3.13	0.556	RT	5.113	2.244	RT	5.011	1.218	RT	3.168	0.764	RT
3.526	5.143	RT	0.733	10.535	RT	0.56	0.019	RT	2.139	0.551	RT	0.966	0.3	RT	2.417	0.696	RT	4.202	2.497	RT	0.859	0.161	RT	6.326	1.306	RT
0.839	0.191	RT	0.123	7.617	RT	0.478	0	RT	6.576	2.774	RT	4.782	0.717	RT	2.845	1.834	RT	3.487	5.104	RT	2.29	0.355	RT	0.352	0.371	RT
0.943	0.306	RT	1.018	0.1	RT	0.799	0.089	RT	1.206	0.559	RT	0.456	0.266	RT	2.358	0.888	RT	3.727	1.708	RT	4.875	1.058	RT	0.429	0.397	RT
0.704	0.374	RT	1.06	0.439	RT	0.698	0.004	RT	3.197	1.626	RT	1.667	0.083	RT	1.664	0.739	RT	6.15	1.944	RT	2.444	0.508	RT	1.514	0.983	RT
1.172	0.397	RT	0.018	0.043	RT	0.462	0.024	RT	2.675	0.934	RT	1.148	0.134	RT	3.648	0.918	RT	2.203	1.792	RT	0.711	0.096	RT	2.87	1.486	RT
0.8	4.103	RT	0.812	0.429	RT	0.289	0	RT	1.878	0.583	RT	0.579	0.094	RT	0.916	0.292	RT	3.974	3.294	RT	3.495	0.767	RT	0.972	0.593	RT
1.811	0.122	RT	1.394	0.325	RT	0.389	0	RT	0.803	0.483	RT	0.493	0.026	RT	1.003	0.171	RT	2.93	5.737	RT	0.445	0.056	RT	0.2	0.489	RT
1.147	0.49	RT	2.057	7.345	RT	0.817	0.004	RT	1.108	0.59	RT	0.203	0.138	RT	3.762	0.82	RT	5.565	1.565	RT	3.831	0.498	RT	2.261	0.725	RT
1.022	0.72	RT	0.787	0.222	RT	1.068	0.008	RT	0.977	0.596	RT	0.379	0.006	RT	3.109	0.562	RT	3.032	1.449	RT	0.803	0.085	RT	1.043	0.632	RT
1.199	0.245	RT	1.212	0.086	RT	0.596	0.003	RT	4.933	1.114	RT	0.3	0.047	RT	5.519	0.522	RT	2.871	1.248	RT	0.536	0.022	RT	2.83	1.496	RT
0.949	0.759	RT	0.302	0.118	RT	1.234	0.008	RT	3.217	1.053	RT	1.969	1.262	RT	2.981	0.731	RT	3.019	1.019	RT	1.212	0.254	RT	1.07	0.476	RT
1.144	0.648	RT	1.744	0.24	RT	0.591	0	RT	1.649	1.462	RT	5.411	0.537	RT	3.322	2.126	RT	3.572	2.911	RT	1.086	0.212	RT	3.188	1.296	RT
2.813	0.695	RT	1.136	0.249	RT	0.754	0.11	RT	1.214	0.545	RT	2.146	0.403	RT	2.446	0.564	RT	4.546	1.578	RT	1.938	0.361	RT	0.095	0.369	RT
0.96	0.414	RT	0.029	0.029	RT	0.878	0.03	RT	1.222	0.411	RT	4.794	0.731	RT	3.436	0.823	RT	2.425	1.839	RT	1.338	0.274	RT	1.066	0.411	RT
1.984	0.744	RT	0.367	0.153	RT	0.448	0.007	RT	0.253	0.266	RT	1.842	0.189	RT	1.076	0.301	RT	4.059	7.511	RT	1.822	0.238	RT	2.175	0.8	RT
0.773	0.235	RT	0.966	0.178	RT	0.912	0.043	RT	1.44	0.39	RT	0.47	1.419	RT	2.983	0.83	RT	3.236	1.325	RT	0.731	0.09	RT	0.839	0.718	RT
0.935	0.522	RT	0.766	1.534	RT	0.432	0.106	RT	0.951	0.374	RT	0.54	0.931	RT	1.714	0.865	RT	2.895	1.204	RT	0.698	0.496	RT	1.279	0.694	RT
1.529	0.56	RT	1.39	0.213	RT	0.436	0.011	RT	1.633	1.077	RT	0.581	1.388	RT	2.02	0.25	RT	3.028	1.4	RT	0.48	0.543	RT	2.47	1.265	RT
3.37	1.25	RT	0.8	0.195	RT	0.576	0.002	RT	2.116	2.088	RT	0.577	1.218	RT	2.751	0.724	RT	2.438	2.766	RT	3.07	0.833	RT	0.798	0.5	RT
1.999	0.622	RT	1.138	1.342	RT	0.842	0	RT	2.803	0.436	RT	0.781	0.683	RT	3.559	0.666	RT	3.345	1.884	RT	0.553	0.049	RT	2.614	0.831	RT
1.04	0.67	RT	3.205	0.196	RT	0.726	0.034	RT	0.486	0.553	RT	2.002	0.24	RT	3.074	1.143	RT	2.315	2.187	RT	2.211	0.279	RT	1.764	0.825	RT
1.257	0.655	RT	0.33	0.1	RT	0.467	0.001	RT	2.01	0.911	RT	2.599	1.283	RT	1.359	0.716	RT	2.259	2.629	RT	0.181	0.005	RT	4.1	1.487	RT
1.05	0.38	RT	0.168	0.047	RT	0.87	0.026	RT	3.135	0.636	RT	1.362	1.304	RT	1.275	0.462	RT	2.404	2.28	RT	3.674	0.057	RT	1.886	0.451	RT
0.87	0.293	RT	0.581	0.398	RT	0.582	0.03	RT	1.083	0.662	RT	1.868	0.631	RT	0.368	0.539	RT	2.868	2.3	RT	12.229	3.921	RT	0.792	0.92	RT
2.202	0.558	RT	0.544	0.223	RT	0.314	0	RT	1.759	0.354	RT	1.706	0.972	RT	2.239	1.114	RT	3.123	1.516	RT	8.391	1.005	RT	0.852	0.553	RT
1.099	0.208	RT	1.142	0.992	RT	0.626	0	RT	2.93	1.186	RT	1.306	0.601	RT	3.892	1.256	RT	1.374	0.946	RT	12.211	2.33	RT	2.093	1.066	RT
1.498	0.359	RT	1.301	0.496	RT	0.428	0	RT	3.383	0.508	RT	0.41	0.535	RT	1.005	0.253	RT	4.886	1.175	RT	4.773	0.236	RT	3.728	1.834	RT
1.24	0.634	RT	0.846	0.253	RT	0.624	0.004	RT	6.383	1.718	RT	0.342	0.843	RT	1.406	0.971	RT	3.087	7.941	RT	10.353	1.141	RT	4.466	1.003	RT
0.969	0.473	RT	1.061	6.439	RT	0.368	0	RT	1.656	0.383	RT	0.887	1.129	RT	0.725	0.829	RT	5.122	1.89	RT	0.758	0.307	RT	3.115	1.316	RT
1.277	0.404	RT	0.645	0.144	RT	0.493	0	RT	1.095	0.417	RT	0.744	0.812	RT	0.31	0.216	RT	3.29	2.341	RT	6.706	1.185	RT	2.278	1.005	RT
1.149	0.591	RT	1.022	0.135	RT	0.375	0.033	RT	2.945	0.866	RT	0.652	1.143	RT	0.37	0.247	RT	2.978	1.705	RT	0.382	0.51	RT	2.506	1.246	RT
2.353	0.388	RT	1.42	4.174	RT	0.214	0	RT	5.209	1.465	RT	0.865	1.448	RT	3.185	0.697	RT	2.613	1.92	RT	5.196	1.057	RT	6.566	1.048	RT
1.346	0.556	RT	0.214	0.099	RT	0.289	0	RT	3.356	1.319	RT	0.981	1.066	RT	2.66	0.618	RT	3.986	2.124	RT	3.41	0.176	RT	1.871	0.655	RT
1.958	0.934	RT	0.467	0.799	RT	0.511	0.005	RT	0.407	0.366	RT	0.816	0.883	RT	1.047	1.011	RT	4.318	1.627	RT	8.882	1.865	RT	1.594	2.449	RT
0.77	0.053	RT	1.321	2.733	RT	0.484	0	RT	4.328	0.971	RT	0.735	0.898	RT	2.743	0.451	RT	2.88	1.611	RT	4.026	0.712	RT	1.655	1.367	RT
1.565	1.021	RT	0.212	0.015	RT	0.552	0.005	RT	4.186	0.761	RT	1.083	1.371	RT	2.251	0.655	RT	2.693	1.665	RT	6.03	1.301	RT	3.106	1.202	RT
1.259	0.537	RT	1.152	1.424	RT	0.142	0	RT	0.462	0.225	RT	1.143	1.885	RT	3.836	0.719	RT	2.719	4.649	RT	4.14	0.708	RT	2.434	0.984	RT
1.285	0.344	RT	0.085	0.294	RT	0.355	0	RT	2.131	0.428	RT	0.76	0.489	RT	0.522	0.186	RT	2.646	1.245	RT	5.839	1.609	RT	3.788	1.039	RT
2.162	0.358	RT	3.311	0.302	RT	0.275	0	RT	3.366	7.726	RT	0.455	0.085	RT	0.383	0.391	RT	2.29	2.321	RT	8.076	0.408	RT	1.979	1.227	RT
0.825	0.096	RT	0.67	0.133	RT	0.47	0.023	RT	1.821	0.808	RT	0.812	0.332	RT	1.835	1.072	RT	2.708	1.468	RT	4.882	0.614	RT	0.406	0.327	RT
1.366	0.272	RT	2.22	0.338	RT	0.5	0	RT	3.891	0.854	RT	1.141	0.678	RT	1.239	0.565	RT	2.565	1.655	RT	2.017	0.053	RT	4.028	1.068	RT
1.901	0.355	RT	0.986	0.33	RT	0.322	0.02	RT	1.704	1.473	RT	0.644	0.287	RT	0.97	0.605	RT	4.381	2.232	RT	1.679	0.759	RT	2.287	1.098	RT
1.083	0.229	RT	0.417	0.075	RT	0.353	0.011	RT	1.592	0.654	RT	0.7	0.672	RT	0.963	0.369	RT	2.26	1.068	RT	0.507	0.006	RT	0.494	2.504	RT
1.298	0.303	RT	1.027	0.178	RT	0.356	0.535	RT	2.604	1.217	RT	1.457	0.784	RT	3.378	0.785	RT	2.268	5.379	RT	8.286	0.124	RT	3.828	1.41	RT
1.232	0.432	RT	0.522	0.168	RT	0.126	0	RT	1.655	0.697	RT	0.6	0.567	RT	0.428	0.372	RT	4.094	1.769	RT	3.628	0.321	RT	0.451	0.428	RT
1.725	0.249	RT	1.267	0.077	RT	0.618	0.401	RT	1.477	0.402	RT	1.032	0.405	RT	1.242	0.603	RT	2.392	1.146	RT	1.376	0.009	RT	5.096	1.323	RT
1.306	0.195	RT	0.812	0.604	RT	0.806	0.248	RT	4.829	1.643	RT	0.61	0.322	RT	1.805	0.996	RT	2.488	3.739	RT	3.71	0.728	RT	0.658	0.555	RT
1.222	0.698	RT	0.89	0.14	RT	0.382	0.023	RT	3.701	1.141	RT	2.055	2.447	RT	2.544	0.594	RT	2.397	1.591	RT	5.699	1.502	RT	1.017	0.396	RT
1.381	0.165	RT	0.257	0	RT	0.196	0	RT	3.963	0.586	RT	1.378	4.476	RT	0.837	0.694	RT	1.91	0.848	RT	2.496	0.313	RT	4.749	1.569	RT
2.488	0.464	RT	1.252	5.672	RT	0.494	0	RT	2.888	0.824	RT	1.606	6.486	RT	3.523	0.832	RT	4.31	3.676	RT	3.279	6.394	RT	1.25	0.62	RT
1.108	0.764	RT	1.187	1.676	RT	0.27	0.006	RT	3.045	0.824	RT	1.021	0.723	RT	0.341	0.324	RT	4.26	1.859	RT	2.8	0.476	RT	0.937	0.74	RT
1.005	0.374	RT	0.371	0.239	RT	0.2	0	RT	1.015	0.361	RT	1.121	2.334	RT	2.909	0.477	RT	2.042	0.674	RT	1.715	0.113	RT	4.363	1.412	RT
1.149	0.554	RT	0.649	0.269	RT	0.045	0	RT	1.767	1.13	RT	1.533	1.453	RT	1.381	0.844	RT	2.378	5.583	RT	1.039	0.093	RT	1.264	0.558	RT
1.217	0.708	RT	0.336	0.049	RT	0.24	0	RT	0.985	0.24	RT	1.931	21.175	RT	1.922	0.294	RT	4.972	1.114	RT	2.818	1.015	RT	0.43	0.377	RT
1.515	0.515	RT	0.03	0.06	RT	0.529	0.259	RT	0.618	0.262	RT	1.242	2.534	RT	0.96	0.543	RT	5.168	1.767	RT	7.833	1.647	RT	2.512	2.915	RT
1.506	1.611	RT	0.813	0.245	RT	1.55	0	RT	4.03	1.205	RT	0.976	1.755	RT	2.361	0.546	RT	3.265	2.051	RT	5.494	1.447	RT	0.589	0.38	RT
1.042	0.389	RT	0.576	0.182	RT	0.105	0	RT	4.815	1.911	RT	1.215	0.841	RT	3.375	0.602	RT	4.076	3.082	RT	9.538	2.16	RT	3.872	1.169	RT
1.603	0.858	RT	3.366	0.434	RT	0.731	0	RT	3.774	2.568	RT	1.527	2.294	RT	0.513	0.297	RT	3.232	1.061	RT	2.609	0.418	RT	2.841	1.306	RT
2.079	0.492	RT	0.158	0.102	RT	0.347	0	RT	1.823	0.56	RT	0.411	0.343	RT	2.502	0.54	RT	3.99	1.604	RT	1.595	0.182	RT	2.318	1.115	RT
1.287	0.695	RT	0.891	0.386	RT	0.897	0.016	RT	4.706	0.973	RT	2.35	0.625	RT	1.867	1.721	RT	3.245	5.157	RT	7.372	2.256	RT	3.816	0.867	RT
3.086	1.113	RT	0.927	0.491	RT	0.583	0.552	RT	3.153	0.931	RT	0.642	6.484	RT	2.832	0.436	RT	3.579	1.177	RT	1.241	0.494	RT	2.077	0.552	RT
1.492	1.454	RT	0.026	0.012	RT	0.527	0.034	RT	5.722	1.006	RT	0.883	0.639	RT	1.145	0.381	RT	4.699	1.014	RT	4.779	1.2	RT	0.989	0.577	RT
1.164	0.517	RT	1.79	0.727	RT	0.498	0.108	RT	5.168	1.448	RT	1.461	2.29	RT	1.947	0.598	RT	4.274	1.62	RT	3.293	0.902	RT	3.943	0.98	RT
1.772	0.391	RT	1.123	0.541	RT	0.234	0	RT	1.286	0.591	RT	1.89	5.47	RT	0.402	0.012	RT	3.93	0.95	RT	5.486	1.336	RT	4.285	1.609	RT
0.779	9.048	RT	3.637	0.426	RT	0.096	0	RT	7.78	1.382	RT	1.84	0.615	RT	3.367	0.727	RT	2.658	0.996	RT	4.753	2.081	RT	1.503	1.625	RT
2.941	0.364	RT	1.317	0.33	RT	0.427	0.001	RT	0.926	0.359	RT	1.453	1.927	RT	2.816	0.941	RT	3.75	2.24	RT	7.474	4.084	RT	0.146	0.286	RT
1.14	0.77	RT	1.111	0.214	RT	0.7	0	RT	1.041	0.413	RT	0.355	0.174	RT	2.699	0.584	RT	4.603	1.52	RT	8.231	4.147	RT	2.077	0.887	RT
2.019	0.363	RT	0.798	0.007	RT	0.825	0.076	RT	4.23	5.906	RT	1.915	1.972	RT	2.737	0.804	RT	1.124	1.09	RT	5.37	2.643	RT	0.664	0.293	RT
1.394	0.519	RT	0.326	0.102	RT	0.917	0.035	RT	2.226	1.008	RT	1.15	2.296	RT	1.421	0.374	RT	2.506	7.116	RT	1.959	0.82	RT	1.885	0.754	RT
2.337	0.373	RT	2.182	0.764	RT	0.37	0.066	RT	0.931	0.367	RT	0.66	0.23	RT	3.809	0.728	RT	2.56	1.164	RT	0.835	0.37	RT	0.913	0.767	RT
1.295	0.559	RT	0.155	0.014	RT	0.003	0	RT	1.814	0.511	RT	1.113	3.002	RT	0.496	0.442	RT	3.32	8.035	RT	3.324	0.915	RT	3.732	1.285	RT
1.011	0.545	RT	1.751	0.893	RT	2.579	0.035	RT	0.615	0.089	RT	0.213	0.134	RT	3.54	0.92	RT	3.287	4.788	RT	1.895	0.335	RT	2.777	1.534	RT
0.939	0.169	RT	0.65	0.128	RT	0.352	0	RT	5.997	1.543	RT	1.637	1.213	RT	0.71	0.403	RT	3.246	1.595	RT	8.351	2.375	RT	2.204	0.8	RT
0.96	3.928	RT	2.646	0.455	RT	1.421	0.067	RT	2.574	0.727	RT	0.655	1.573	RT	1.571	1.223	RT	0.921	0.515	RT	7.323	3.713	RT	4.579	1.258	RT
3.146	0.816	RT	1.952	0.214	RT	0.265	0	RT	0.323	0.156	RT	2.145	1.64	RT	2.57	0.86	RT	3.449	1.343	RT	3.511	0.956	RT	4.384	1.64	RT
1.126	0.332	RT	0.883	0.067	RT	0.637	0.014	RT	1.637	0.579	RT	0.632	0.691	RT	2.683	0.593	RT	2.926	1.465	RT	9.329	7.252	RT	2.039	0.986	RT
1.829	0.663	RT	0.54	0.041	RT	0.679	0.034	RT	3.252	1.423	RT	1.44	5.984	RT	4.309	0.682	RT	3.916	2.494	RT	1.954	0.644	RT	0.398	0.321	RT
0.997	0.693	RT	0.399	0.217	RT	0.809	0.207	RT	1.195	0.466	RT	1.836	2.675	RT	0.748	0.587	RT	3.774	4.481	RT	2.69	1.219	RT	5.762	1.877	RT
1.912	0.314	RT	1.534	0.437	RT	0.73	0	RT	1.66	1.222	RT	0.638	1.659	RT	0.28	0.158	RT	2.474	5.994	RT	7.479	1.94	RT	1.266	0.623	RT
1.627	0.442	RT	1.612	0.234	RT	0.488	0.009	RT	1.241	1.867	RT	0.877	3.01	RT	0.535	0.517	RT	3.596	1.764	RT	6.344	4.759	RT	3.113	1.472	RT
1.969	0.515	RT	0.512	0.288	RT	0.788	0	RT	0.81	0.555	RT	0.77	1.7	RT	2.77	0.668	RT	3.756	1.206	RT	7.645	2.331	RT	1.887	0.967	RT
1.025	0.601	RT	3.354	0.361	RT	0.558	0	RT	5.983	1.929	RT	1.089	0.28	RT	0.765	0.785	RT	4.766	1.462	RT	3.157	1.399	RT	0.97	0.509	RT
1.028	0.306	RT	1.812	0.823	RT	0.315	0	RT	5.774	1.895	RT	1.313	3.789	RT	2.263	0.694	RT	5.352	4.316	RT	10.205	2.862	RT	0.748	0.356	RT
0.819	0.621	RT	0.62	0.148	RT	2.089	0.005	RT	0.57	0.272	RT	2.725	5.431	RT	1.463	0.595	RT	1.973	4.615	RT	6.348	1.31	RT	2.833	0.918	RT
1.211	0.576	RT	0.184	0.011	RT	1.486	0	RT	1.325	0.828	RT	1.403	2.23	RT	1.562	1.132	RT	3.954	2.098	RT	0.762	0.021	RT	5.682	1.019	RT
1.357	0.759	RT	0.718	0.176	RT	0.326	0	RT	1.386	0.433	RT	0.185	0.051	RT	2.772	0.697	RT	5.921	2.129	RT	2.438	0.727	RT	3.083	1.03	RT
1.077	0.138	RT	0.821	0.098	RT	0.622	0.006	RT	2.137	1.407	RT	2.758	1.188	RT	2.569	0.638	RT	4.539	1.019	RT	3.609	1.94	RT	0.891	0.586	RT
1.104	0.235	RT	0.357	0.02	RT	0.296	0	RT	2.1	0.515	RT	2.973	17.755	RT	0.283	0.139	RT	5.809	1.1	RT	5.841	1.911	RT	0.541	0.546	RT
1.208	0.126	RT	0.235	0.247	RT	0.649	0	RT	1.092	0.374	RT	3.785	2.731	RT	0.808	0.582	RT	6.176	1.614	RT	6.936	1.625	RT	3.697	0.807	RT
1.014	0.654	RT	1.254	0.123	RT	0.747	0	RT	0.612	0.453	RT	2.056	1.044	RT	2.918	1.074	RT	2.764	2.566	RT	0.829	0.693	RT	4.07	1.108	RT
1.449	0.647	RT	1.801	0.364	RT	0.001	0	RT	2.454	0.449	RT	2.45	1.912	RT	0.616	0.454	RT	2.661	0.649	RT	3.68	2.367	RT	5.26	1.626	RT
2.185	0.155	RT	0.904	0.373	RT	0.814	0.002	RT	1.581	0.632	RT	1.943	1.333	RT	3.316	1.589	RT	5.515	1.443	RT	0.974	0.029	RT	4.858	1.468	RT
0.907	0.524	RT	0.052	0.037	RT	0.638	0.027	RT	5.329	1.371	RT	3.578	1.724	RT	0.822	1.031	RT	3.277	1.747	RT	9.992	3.134	RT	0.405	0.347	RT
1.164	0.307	RT	1.37	0.116	RT	1.765	0.008	RT	1.708	0.837	RT	0.741	0.275	RT	2.078	0.647	RT	4.336	2.434	RT	2.886	1.53	RT	0.053	0.404	RT
1.34	0.974	RT	0.064	0.021	RT	0.648	0.002	RT	3.204	1.214	RT	2.213	0.608	RT	0.428	0.403	RT	1.735	2.104	RT	4.071	0.83	RT	3.793	1.18	RT
2.568	0.111	RT	1.146	0.265	RT	1.426	0	RT	0.454	0.304	RT	1.155	0.316	RT	0.491	0.279	RT	2.488	1.099	RT	4.163	1.517	RT	5.81	0.98	RT
1.074	0.813	RT	0.003	0.005	RT	0.62	0	RT	6.096	1.51	RT	2.144	0.824	RT	2.606	0.504	RT	3.64	5.778	RT	2.709	0.338	RT	0.616	0.388	RT
1.287	0.547	RT	1.061	0.44	RT	3.62	0.243	RT	0.302	0.136	RT	3.505	2.009	RT	2.729	0.502	RT	3.002	8.652	RT	5.168	1.393	RT	0.353	0.491	RT
1.039	0.421	RT	0.645	0.513	RT	0.322	0	RT	1.134	0.421	RT	1.225	0.3	RT	0.987	0.398	RT	2.941	1.222	RT	5.613	0.566	RT	0.091	0.461	RT
1.098	0.168	RT	0.789	2.017	RT	0.583	0	RT	2.758	2.664	RT	0.684	0.47	RT	1.305	1.192	RT	4.185	1.226	RT	2.29	0.971	RT	3.057	1.33	RT
1.238	0.872	RT	0.985	0.78	RT	1.041	0	RT	0.493	0.175	RT	3.958	2.42	RT	1.103	0.384	RT	2.352	0.894	RT	8.666	8.561	RT	3.62	1.437	RT
1.039	0.411	RT	0.962	0.369	RT	0.504	0.036	RT	2.385	0.616	RT	1.855	0.938	RT	3.294	0.589	RT	2.949	1.614	RT	12.02	2.251	RT	3.716	1.53	RT
1.047	0.273	RT	0.216	0.007	RT	0.745	0	RT	0.254	0.265	RT	3.735	2.024	RT	0.978	0.757	RT	2.841	2.261	RT	5.959	0.886	RT	2.21	3.656	RT
1.482	0.489	RT	1.109	0.138	RT	0.741	0	RT	1.272	0.878	RT	1.812	0.638	RT	0.618	0.261	RT	4.799	2.486	RT	3.892	0.237	RT	4.534	1.748	RT
1.79	0.436	RT	1.901	0.872	RT	0.459	0	RT	0.855	0.481	RT	2.828	1.607	RT	0.871	0.442	RT	1.05	0.887	RT	3.409	0.378	RT	3.341	6.597	RT
1.909	0.418	RT	0.744	0.859	RT	0.12	0	RT	2.983	1.252	RT	2.46	0.843	RT	0.396	0.507	RT	3.597	1.824	RT	4.348	1.072	RT	4.669	1.577	RT
4.446	1.412	RT	0.539	0.122	RT	0.92	0	RT	1.656	0.812	RT	3.824	0.733	RT	0.435	0.609	RT	2.442	2.727	RT	5.457	1.679	RT	0.985	0.562	RT
1.948	0.39	RT	0.887	0.732	RT	1.538	0	RT	1.41	0.45	RT	0.021	0.048	RT	2.418	0.487	RT	3.526	2.3	RT	5.199	2.889	RT	3.979	0.912	RT
1.74	0.496	RT	0.568	0.018	RT	0.039	0	RT	2.341	1.649	RT	2.286	6.931	RT	2.44	0.417	RT	3.999	1.509	RT	3.721	2.234	RT	1.238	0.688	RT
1.483	0.316	RT	0.421	0.011	RT	1.274	0	RT	0.068	0.006	RT	5.854	0.848	RT	1.889	0.458	RT	3.322	1.442	RT	1.629	0.576	RT	4.571	1.84	RT
0.901	0.68	RT	0.053	0.004	RT	1.245	0.026	RT	0.816	0.32	RT	4.069	0.888	RT	2.534	0.759	RT	2.969	5.694	RT	6.975	1.848	RT	0.575	0.476	RT
1.85	0.636	RT	1.542	0.468	RT	1.233	0	RT	1.259	0.111	RT	6.003	0.362	RT	0.264	0.131	RT	5.337	7.127	RT	2.533	0.744	RT	1.018	0.594	RT
1.142	1.053	RT	1.027	0.686	RT	2.233	0.002	RT	3.241	1.4	RT	4.209	0.809	RT	0.979	0.191	RT	4.522	4.064	RT	1.601	0.481	RT	1.259	0.8	RT
1.282	0.529	RT	1.141	0.101	RT	0.791	0.037	RT	0.296	0.099	RT	3.071	0.848	RT	2.023	0.493	RT	2.52	1.349	RT	3.339	0.766	RT	1.031	0.619	RT
1.12	0.202	RT	0.294	0.199	RT	0.595	0	RT	1.994	1.556	RT	2.875	0.764	RT	2.704	0.517	RT	3.208	1.012	RT	4.384	2.338	RT	1.303	0.696	RT
0.988	0.454	RT	1.014	0.205	RT	0.94	0.049	RT	0.653	0.329	RT	6.309	0.668	RT	0.874	0.436	RT	3.337	1.88	RT	12.033	9.363	RT	3.195	1.06	RT
1.461	0.456	RT	0.555	0.13	RT	0.947	0	RT	1.803	0.666	RT	2.135	0.213	RT	1.24	0.278	RT	2.732	2.66	RT	5.401	2.206	RT	3.534	0.908	RT
1.331	0.489	RT	0.8	0.169	RT	0.738	0	RT	3.134	1.044	RT	0.042	0	RT	1.809	0.455	RT	3.933	1.152	RT	3.109	1.048	RT	6.177	2.331	RT
3.297	0.792	RT	1.425	0.553	RT	1.092	0.035	RT	1.736	0.381	RT	9.257	0.541	RT	0.495	0.243	RT	3.07	1.465	RT	8.443	2.485	RT	2.218	1.042	RT
2.377	0.43	RT	0.018	0.036	RT	0.048	0	RT	0.778	0.441	RT	4.619	0.868	RT	2.192	0.443	RT	4.492	1.71	RT	7.848	2.934	RT	1.35	0.602	RT
2.392	0.431	RT	0.536	0.066	RT	1.029	0	RT	1.118	0.475	RT	0.802	1.297	RT	2.636	1.332	RT	2.878	2.69	RT	6.451	2.005	RT	2.739	1.673	RT
1.064	0.39	RT	0.927	0.452	RT	0.483	0	RT	0.493	0.176	RT	1.066	0.114	RT	0.36	0.127	RT	2.833	1.231	RT	5.573	1.259	RT	1.19	0.756	RT
3.782	0.691	RT	1.289	3.34	RT	1.18	0.06	RT	4.639	1.641	RT	2.805	0.5	RT	0.899	0.64	RT	2.076	0.361	RT	1.412	0.636	RT	3.493	0.974	RT
1.605	0.54	RT	0.792	0.164	RT	0.696	0	RT	0.841	0.309	RT	6.853	2.308	RT	3.737	0.755	RT	1.537	0.895	RT	7.052	1.22	RT	0.529	0.342	RT
1.283	0.505	RT	0.457	0.028	RT	1.475	0.089	RT	2.291	0.885	RT	1.383	0.511	RT	0.463	0.129	RT	1.61	0.465	RT	8.911	1.839	RT	0.863	2.377	RT
1.343	0.477	RT	1.931	2.673	RT	0.31	0	RT	6.187	5.97	RT	3.872	0.898	RT	3.735	0.545	RT	1.424	0.905	RT	6.416	1.339	RT	1.653	1.144	RT
2.455	0.517	RT	1.856	1.225	RT	0.512	0	RT	2.637	1.726	RT	7.758	1.012	RT	4.706	0.775	RT	3.378	1.089	RT	4.868	3.595	RT	3.358	1.586	RT
1.122	0.46	RT	0.448	0.494	RT	0.199	0	RT	3.373	1.879	RT	9.332	1.029	RT	2.508	1.33	RT	2.306	6.43	RT	3.034	0.936	RT	5.006	1.721	RT
2.123	0.503	RT	0.613	0.13	RT	0.092	0	RT	1.056	0.713	RT	3.45	1.067	RT	3.504	0.537	RT	5.497	1.916	RT	4.163	2.85	RT	2.586	0.614	RT
1.412	0.3	RT	2.622	0.478	RT	0.508	0	RT	1.116	0.712	RT	0.762	0.824	RT	1.397	0.557	RT	3.637	1.663	RT	10.866	3.775	RT	4.959	1.615	RT
0.847	0.389	RT	0.211	1.931	RT	1.247	0.095	RT	2.659	5.233	RT	6.276	0.555	RT	3.185	0.822	RT	3.186	1.363	RT	4.545	2.105	RT	4.114	2.079	RT
1.874	0.551	RT	0.873	1.112	RT	1.113	0.024	RT	2.587	0.866	RT	2.205	0.395	RT	2.801	0.376	RT	3.925	1.758	RT	6.056	1.296	RT	0.629	0.433	RT
0.925	0.21	RT	1.334	0.283	RT	2.003	0	RT	0.701	0.411	RT	3.314	0.754	RT	2.445	0.564	RT	4.82	1.713	RT	4.514	1.674	RT	1.721	0.857	RT
1.772	0.573	RT	0.762	1.445	RT	0.311	0	RT	2.046	0.539	RT	4.525	0.887	RT	2.905	1.532	RT	4.985	4.37	RT	8.543	3.577	RT	1.936	0.703	RT
2.969	0.8	RT	0.926	0.142	RT	0.781	0	RT	3.824	1.888	RT	4.274	0.912	RT	1.911	0.488	RT	3.692	3.354	RT	3.898	1.474	RT	1.16	0.59	RT
2.099	0.308	RT	0.479	0.196	RT	0.734	0	RT	2.112	1.167	RT	6.832	1.293	RT	3.205	1.284	RT	4.066	1.605	RT	1.753	0.837	RT	1.075	0.649	RT
1.162	0.402	RT	0.073	0.361	RT	0.375	0	RT	4.414	0.692	RT	4.343	0.891	RT	1.973	0.394	RT	2.9	6.157	RT	0.914	0.806	RT	2.875	1.136	RT
1.206	0.556	RT	1.132	0.078	RT	0.22	0	RT	2.958	0.701	RT	3.137	1.039	RT	2.289	0.823	RT	5.146	1.922	RT	1.051	0.671	RT	0.82	0.531	RT
3.235	0.688	RT	1.857	0.865	RT	1.198	0.035	RT	3.015	1.847	RT	4.988	0.586	RT	2.772	1.155	RT	6.67	2.511	RT	4.567	2.518	RT	0.527	0.441	RT
0.992	0.422	RT	1.04	0.615	RT	0.275	0	RT	0.665	0.501	RT	0.394	1.033	RT	4.098	0.831	RT	3.221	1.557	RT	3.455	2.103	RT	2.87	1.123	RT
1.106	0.679	RT	0.586	0.262	RT	0.176	0	RT	2.205	1.162	RT	0.588	0.62	RT	0.326	0.201	RT	2.621	1.525	RT	2.99	0.979	RT	2.609	1.104	RT
2.27	0.588	RT	0.418	0.456	RT	0.927	0.001	RT	2.587	0.636	RT	1.376	1.075	RT	3.443	0.679	RT	2.36	1.4	RT	1.776	0.345	RT	2.215	0.771	RT
1.255	0.315	RT	1.953	0.023	RT	1.189	0	RT	0.502	0.17	RT	1.219	2.902	RT	2.938	0.685	RT	3.799	2.221	RT	8.473	1.729	RT	2.636	0.942	RT
0.763	0.34	RT	2.982	0.423	RT	0.7	0	RT	3.02	0.776	RT	1.074	1.646	RT	0.482	0.498	RT	3.502	1.823	RT	4.567	1.298	RT	1.155	0.618	RT
3.224	0.947	RT	1.546	0.367	RT	0.374	0	RT	1.557	0.525	RT	0.149	0.32	RT	3.356	0.799	RT	2.787	1.117	RT	4.963	1.478	RT	1.168	8.626	RT
1.083	0.177	RT	0.038	0.103	RT	0.986	0.001	RT	3.206	1.097	RT	3.643	4.392	RT	2.847	0.421	RT	4.387	1.697	RT	1.585	1.956	RT	2.858	1.375	RT
1.22	0.353	RT	1.15	0.546	RT	1.906	0	RT	0.819	0.57	RT	0.447	0.892	RT	2.262	0.558	RT	4.127	2.868	RT	3.678	0.898	RT	2.699	1.179	RT
0.644	0.116	RT	2.438	0.512	RT	1.937	0.004	RT	0.605	0.275	RT	0.56	0.807	RT	1.256	0.452	RT	2.678	2.688	RT	7.254	1.417	RT	0.745	0.336	RT
2.155	0.217	RT	1.849	0.328	RT	1.271	0	RT	0.686	0.411	RT	0.736	4.664	RT	2.365	0.553	RT	2.477	2.546	RT	1.57	0.84	RT	4.213	1.404	RT
1.263	0.67	RT	1.361	2.762	RT	1.47	0.001	RT	1.748	0.338	RT	1.38	1.832	RT	3.228	1.604	RT	2.81	3.431	RT	5.017	0.813	RT	1.259	0.509	RT
1.166	0.362	RT	0.114	0.028	RT	0.954	0.002	RT	2.042	0.943	RT	1.743	2.529	RT	2.624	0.719	RT	3.972	2.548	RT	2.571	1.345	RT	3.318	0.913	RT
2.41	0.538	RT	1.232	2.259	RT	0.278	0	RT	3.878	1.875	RT	2.785	3.413	RT	0.607	0.139	RT	4.754	1.203	RT	2.067	0.703	RT	2.495	1.132	RT
0.791	0.127	RT	0.652	0.039	RT	0.011	0	RT	2.43	0.872	RT	1.041	0.277	RT	2.649	0.722	RT	2.664	1.184	RT	7.077	1.777	RT	2.847	0.933	RT
1.032	0.534	RT	1.12	0.224	RT	0.502	0	RT	0.815	0.404	RT	0.533	1.27	RT	0.644	0.781	RT	2.707	2.358	RT	11.805	22.052	RT	0.62	0.301	RT
0.921	0.419	RT	2.096	2.197	RT	1.872	0.1	RT	2.335	0.941	RT	0.611	3.466	RT	1.034	0.324	RT	3.032	4.749	RT	5.309	0.746	RT	4.726	1.208	RT
1.177	0.234	RT	0.77	0.217	RT	0.248	0.006	RT	1.023	0.356	RT	0.888	0.532	RT	2.032	0.641	RT	2.747	0.77	RT	10.102	5.217	RT	3.181	1.471	RT
1.516	0.42	RT	1.579	1.099	RT	0.005	0	RT	2.689	0.971	RT	1.986	2.365	RT	2.379	0.629	RT	3.881	2.462	RT	5.858	0.917	RT	1.557	0.766	RT
1.945	0.355	RT	0.32	0.145	RT	0.056	0	RT	0.883	0.381	RT	0.151	0.327	RT	0.477	0.428	RT	3.373	1.156	RT	11.015	22.069	RT	1.596	0.75	RT
1.195	0.082	RT	1.586	1.407	RT	0.489	0	RT	1.58	0.348	RT	1.072	0.346	RT	0.604	0.684	RT	2.828	1.327	RT	3.06	1.281	RT	2.03	0.598	RT
1.708	0.433	RT	0.812	0.143	RT	0.48	0.001	RT	2.82	1.075	RT	0.079	0.355	RT	0.486	0.359	RT	3.733	2.358	RT	8.049	2.335	RT	1.564	0.575	RT
1.301	0.656	RT	0.822	0.307	RT	0.311	0	RT	2.189	1.2	RT	1.865	1.213	RT	1.771	0.823	RT	5.572	2.002	RT	9.757	4.151	RT	1.122	0.721	RT
3.593	1.163	RT	0.969	0.219	RT	0.453	0.001	RT	6.929	2.438	RT	0.383	0.431	RT	2.231	0.569	RT	3.559	1.847	RT	3.884	1.167	RT	2.774	0.747	RT
0.707	0.141	RT	1.654	0.141	RT	0.222	0	RT	1.772	0.862	RT	3.631	0.838	RT	0.949	0.254	RT	3.609	1.683	RT	8.407	3.636	RT	3.55	0.886	RT
0.911	0.402	RT	0.362	0.066	RT	0.532	0.002	RT	4.692	2.248	RT	0.653	0.688	RT	2.88	0.602	RT	4.504	8.302	RT	7.793	2.728	RT	1.611	4.174	RT
0.79	0.527	RT	1.153	1.205	RT	0.609	0	RT	0.518	0.225	RT	1.624	1.397	RT	1.76	0.898	RT	2.522	1.317	RT	10.186	22.052	RT	1.269	0.605	RT
0.969	0.588	RT	0.298	0.022	RT	1.602	0.007	RT	1.107	0.268	RT	1.073	0.279	RT	0.417	0.154	RT	4.123	0.824	RT	7.915	1.273	RT	3.661	1.14	RT
1.378	0.367	RT	2.456	0.415	RT	0.711	0.012	RT	0.894	0.397	RT	1.788	1.093	RT	3.27	0.873	RT	3.471	2.1	RT	4.383	1.177	RT	0.748	0.604	RT
1.175	0.305	RT	0.844	0.433	RT	0.743	0	RT	1.094	0.56	RT	0.401	0.046	RT	2.918	0.816	RT	5.5	1.79	RT	1.757	1.008	RT	2.737	0.921	RT
1.088	0.393	RT	0.591	0.152	RT	2.229	0.019	RT	2.5	0.526	RT	0.961	2.147	RT	2.992	0.872	RT	2.584	1.071	RT	2.509	1.16	RT	3.197	1.311	RT
1.228	0.352	RT	2.19	0.597	RT	1.168	0.09	RT	1.708	1.365	RT	1.442	1.78	RT	0.526	0.417	RT	2.714	2.401	RT	6.319	2.837	RT	4.287	1.47	RT
1.336	0.859	RT	0.531	0.063	RT	0.648	0.002	RT	1.79	0.402	RT	5.645	3.434	RT	0.303	0.15	RT	2.578	1.216	RT	4.741	1.287	RT	5.766	1.366	RT
1.2	0.427	RT	0.047	0.023	RT	0.766	0.016	RT	4.327	1.06	RT	2.102	5.306	RT	0.475	0.337	RT	3.344	1.143	RT	3.205	0.58	RT	0.826	0.268	RT
1.111	0.406	RT	1.657	2.63	RT	0.254	0	RT	5.046	0.996	RT	1.918	2.829	RT	3.153	0.727	RT	2.884	1.8	RT	6.495	3.399	RT	2.362	1.004	RT
1.078	0.906	RT	2.133	0.403	RT	1.148	0.007	RT	3.028	0.837	RT	2.87	3.216	RT	3.742	0.726	RT	3.693	7.377	RT	6.876	1.53	RT	3.711	1.159	RT
1.468	2.884	RT	2.292	0.609	RT	0.816	0	RT	0.88	0.342	RT	1.855	4.185	RT	1.38	0.496	RT	4.672	2.082	RT	7.738	0.991	RT	2.024	0.669	RT
1.153	0.662	RT	1.751	4.292	RT	1.561	0.001	RT	0.421	0.394	RT	0.924	2.28	RT	2.888	0.81	RT	2.406	1.437	RT	3.368	1.568	RT	1.898	1.337	RT
0.827	0.593	RT	1.804	4.197	RT	1.713	0.003	RT	2.603	1.265	RT	2.71	4.408	RT	0.997	0.277	RT	1.963	1.118	RT	2.432	1.49	RT	2.153	0.85	RT
1.158	0.664	RT	1.766	0.172	RT	0.413	0.03	RT	1.462	0.603	RT	1.839	1.228	RT	4.351	0.739	RT	1.725	0.76	RT	5.01	1.704	RT	4.666	1.382	RT
1.052	0.691	RT	3.05	0.416	RT	0.214	0	RT	4.584	2.128	RT	3.089	1.037	RT	1.5	0.422	RT	2.55	3.625	RT	4.26	0.938	RT	4.178	1.495	RT
1.2	0.305	RT	3.088	0.437	RT	0.224	0	RT	2.08	0.877	RT	2.566	1.388	RT	0.554	0.915	RT	3.779	4.594	RT	11.491	15.974	RT	0.138	0.234	RT
1.311	0.307	RT	1.139	0.243	RT	0.651	0.013	RT	1.25	0.713	RT	0.293	0.002	RT	3.798	0.833	RT	4.44	2.178	RT	1.242	0.879	RT	4.768	1.439	RT
1.373	0.193	RT	0.949	0.306	RT	0.076	0	RT	4.26	1.36	RT	1.691	0.631	RT	4.247	0.494	RT	2.554	0.654	RT	5.938	1.506	RT	0.546	0.573	RT
1.334	0.163	RT	0.165	0.017	RT	1.527	0.164	RT	4.256	1.711	RT	0.569	0.444	RT	0.92	0.466	RT	1.684	1.109	RT	7.665	6.362	RT	5.713	1.455	RT
3.669	0.628	RT	2.93	0.498	RT	0.98	0.08	RT	4.25	2.074	RT	1.072	1.226	RT	3.39	0.611	RT	2.119	0.767	RT	1.029	0.848	RT	4.962	1.192	RT
1.174	0.246	RT	0.202	0.025	RT	0.471	0	RT	1.058	0.433	RT	0.985	0.574	RT	2.969	0.332	RT	3.854	1.993	RT	3.007	1.592	RT	4.451	1.323	RT
1.399	0.402	RT	1.41	3.727	RT	1.04	0.05	RT	2.705	1.363	RT	0.886	0.096	RT	0.566	0.239	RT	2.722	1.121	RT	2.218	1	RT	5.361	1.42	RT
0.816	0.276	RT	0.322	0.004	RT	0.777	0.058	RT	3.947	0.862	RT	2.313	0.345	RT	0.987	0.387	RT	2.628	1.33	RT	2.513	0.852	RT	3.465	1.028	RT
2.57	0.85	RT	0.07	0.049	RT	0.524	0.052	RT	1.666	0.328	RT	1.551	6.405	RT	1.194	0.274	RT	3.4	1.309	RT	3.344	1.137	RT	1.415	1.017	RT
1.801	0.348	RT	0.095	0.359	RT	0.209	0	RT	2.764	1.04	RT	2.351	3.639	RT	1.286	0.643	RT	3.629	2.462	RT	2.206	0.98	RT	2.805	0.631	RT
0.744	0.551	RT	0.12	0.014	RT	0.796	0	RT	2.905	4.387	RT	2.547	5.049	RT	0.721	0.515	RT	3.954	2.699	RT	3.186	1.057	RT	2.086	1.611	RT
3.576	0.73	RT	0.427	1.457	RT	1.542	0.372	RT	4.472	1.526	RT	0.167	0.124	RT	5.467	0.955	RT	2.342	2.451	RT	1.305	0.99	RT	1.883	0.681	RT
2.889	0.658	RT	0.948	0.108	RT	2.912	0.097	RT	6.05	1.369	RT	0.595	0.866	RT	0.87	0.276	RT	3.823	1.571	RT	1.666	0.829	RT	0.891	0.644	RT
1.423	0.422	RT	0.939	6.388	RT	0.449	0.003	RT	5.72	2.269	RT	0.709	1.409	RT	2.299	0.62	RT	5.054	3.109	RT	4.156	5.767	RT	4.497	0.848	RT
1.371	0.463	RT	0.246	0.138	RT	0.625	0	RT	3.939	0.602	RT	0.37	1.408	RT	0.567	0.571	RT	3.804	1.314	RT	0.688	0.706	RT	2.515	0.741	RT
1.538	0.456	RT	1.591	0.268	RT	0.576	0.023	RT	3.479	1.151	RT	0.419	1.112	RT	3.207	0.787	RT	1.785	0.81	RT	7.501	1.853	RT	3.322	0.957	RT
1.89	0.64	RT	0.929	0.413	RT	0.603	0.001	RT	4.406	0.876	RT	0.577	0.999	RT	1.319	0.436	RT	3.467	1.744	RT	8.965	1.877	RT	2.876	1.139	RT
2.098	0.231	RT	0.144	0.022	RT	0.306	0.047	RT	2.015	0.937	RT	0.919	0.99	RT	0.403	0.29	RT	4.024	2.848	RT	1.892	1.004	RT	3.493	0.98	RT
0.93	0.574	RT	0.405	0.087	RT	4.48	0.5	RT	3.017	1.497	RT	0.648	1.145	RT	1.388	0.702	RT	2.59	1.028	RT	6.11	1.649	RT	3.33	1.146	RT
3.253	0.808	RT	1.798	3.906	RT	2.259	0.14	RT	1.443	0.298	RT	0.575	0.71	RT	5.656	1.207	RT	3.033	4.569	RT	4.137	1.433	RT	2.249	0.873	RT
1.335	0.182	RT	1.073	0.261	RT	0.363	0.176	RT	5.48	1.632	RT	0.969	1.566	RT	2.627	1.382	RT	4.408	7.942	RT	9.801	2.45	RT	3.475	1.481	RT
2.172	0.483	RT	0.439	0.124	RT	0.269	0.043	RT	5.466	1.666	RT	0.382	1.059	RT	1.092	0.443	RT	4.023	2.539	RT	4.223	1.159	RT	1.461	0.669	RT
1.146	0.701	RT	0.624	0.267	RT	0.398	0	RT	2.098	0.529	RT	1.344	1.381	RT	0.624	0.617	RT	3.267	1.13	RT	7.926	2.113	RT	1.56	7.169	RT
1.771	0.437	RT	0.88	7.853	RT	0.169	0.002	RT	6.206	1.447	RT	0.43	1.478	RT	3.076	1.046	RT	4.354	3.009	RT	5.055	1.362	RT	3.162	1.389	RT
1.493	0.138	RT	1.078	0.493	RT	0.557	0	RT	1.916	0.772	RT	0.731	1.29	RT	3	0.584	RT	3.837	1.742	RT	5.608	1.496	RT	3.882	1.672	RT
1.165	0.8	RT	0.446	0.121	RT	0.043	0	RT	3.985	0.803	RT	0.994	1.945	RT	2.514	0.725	RT	3.027	1.319	RT	2.143	0.944	RT	2.055	0.916	RT
1.257	1.031	RT	0.048	0.03	RT	0.336	0.012	RT	1.856	0.536	RT	0.569	0.794	RT	2.358	0.749	RT	2.156	1.781	RT	7.856	2.075	RT	2.145	0.768	RT
1.076	0.57	RT	0.667	0.146	RT	0.963	0	RT	1.728	0.729	RT	1.151	2.403	RT	3.596	1.31	RT	1.56	2.355	RT	3.878	1.502	RT	2.102	0.459	RT
1.095	0.54	RT	1.363	0.504	RT	0.24	0	RT	4.717	1.272	RT	1.184	1.928	RT	0.805	0.309	RT	3.441	2.042	RT	7.689	1.648	RT	2.259	0.954	RT
1.023	0.546	RT	1.027	1.308	RT	0.28	0	RT	0.798	0.313	RT	1.143	2.667	RT	3.755	1.217	RT	2.377	2.908	RT	7.852	1.963	RT	2.574	1.492	RT
1.042	0.4	RT	0.025	0.013	RT	0.103	0	RT	1.042	0.422	RT	1.252	2.185	RT	1.142	0.57	RT	2.556	2.081	RT	2.446	0.85	RT	1.782	0.799	RT
1.104	0.421	RT	2.325	1.025	RT	0.576	0.273	RT	2.948	1.747	RT	1.349	3.076	RT	1.815	0.489	RT	2.817	4.49	RT	2.652	1.076	RT	2.177	0.904	RT
2.582	0.435	RT	0.812	0.041	RT	1.327	0.136	RT	2.036	0.945	RT	1.163	1.055	RT	0.943	0.285	RT	2.4	1.46	RT	8.439	1.332	RT	3.476	0.772	RT
4.639	0.933	RT	0.395	0.041	RT	0.75	0.007	RT	4.99	1.226	RT	0.87	2.09	RT	1.647	0.195	RT	3.362	4.444	RT	10.958	1.881	RT	2.735	0.484	RT
1.655	0.236	RT	0.032	0.013	RT	0.285	0	RT	0.508	0.379	RT	1.058	2.303	RT	1.978	0.312	RT	6.047	2.09	RT	1.388	1.172	RT	2.623	2.073	RT
0.787	0.6	RT	1.875	5.085	RT	0.767	0.176	RT	0.782	0.471	RT	1.151	2.44	RT	4.819	0.714	RT	3.86	5.367	RT	2.764	0.633	RT	1.669	0.776	RT
0.951	0.427	RT	2.44	3.463	RT	4.681	0.542	RT	1.975	0.637	RT	1.069	1.766	RT	3.809	0.919	RT	2.636	1.89	RT	8.25	0.839	RT	2.853	0.857	RT
2.214	0.423	RT	0.295	0.102	RT	0.596	0.051	RT	2.651	0.717	RT	1.15	3.163	RT	1.3	0.639	RT	3.379	4.634	RT	2.168	0.693	RT	2.674	1.361	RT
1.238	0.304	RT	0.869	0.277	RT	1.162	0.201	RT	1.479	0.825	RT	0.539	1.715	RT	0.423	0.284	RT	2.565	1.177	RT	1.791	1.335	RT	2.193	1.324	RT
1.322	0.405	RT	0.505	0.122	RT	0.36	0.008	RT	3.058	0.979	RT	0.464	1.025	RT	1.539	0.477	RT	2.652	1.582	RT	6.858	1.639	RT	1.101	0.518	RT
2.141	0.487	RT	1.602	0.024	RT	0.509	0	RT	2.827	1.295	RT	1.534	2.275	RT	0.596	0.539	RT	3.807	1.722	RT	0.977	1.135	RT	4.647	0.95	RT
0.941	0.597	RT	0.357	0.127	RT	0.443	0.017	RT	1.336	1.684	RT	1.151	2.794	RT	1.661	0.466	RT	4.308	2.087	RT	2.78	0.735	RT	2.574	1.363	RT
1.035	1.059	RT	0.62	0.892	RT	0.281	0.007	RT	1.265	0.53	RT	0.856	1.981	RT	3.272	0.731	RT	2.363	4.476	RT	2.157	1.095	RT	1.888	0.987	RT
1.596	0.385	RT	0.428	0.168	RT	0.556	0	RT	2.442	1.126	RT	0.298	0.994	RT	2.795	1.127	RT	1.585	0.88	RT	1.08	1.046	RT	1.109	0.629	RT
2.262	0.527	RT	0.052	0.009	RT	0.845	0.101	RT	3.05	1.275	RT	0.343	0.69	RT	0.523	0.546	RT	4.798	1.227	RT	4.442	1.554	RT	1.497	0.87	RT
1.114	0.675	RT	0.883	0.171	RT	0.539	0	RT	1.819	0.716	RT	0.488	0.862	RT	1.448	0.567	RT	3.676	1.54	RT	2.559	0.13	RT	0.868	0.353	RT
0.823	0.405	RT	1.21	0.291	RT	0.562	0.04	RT	0.703	0.353	RT	1.156	2.568	RT	2.543	0.836	RT	4.368	1.019	RT	6.078	0.052	RT	1.06	0.659	RT
0.687	0.275	RT	1.722	2.474	RT	0.284	0.003	RT	2.485	1.358	RT	1.613	2.836	RT	2.879	0.819	RT	4.029	5.569	RT	3.685	0.147	RT	1.53	0.831	RT
3.458	0.621	RT	1.126	4.547	RT	0.628	0.087	RT	4.042	1.113	RT	0.601	0.606	RT	1.277	0.509	RT	5.849	2.73	RT	2.98	0.295	RT	3.583	0.967	RT
0.893	0.326	RT	0.688	0.341	RT	0.373	0.003	RT	1.63	0.556	RT	1.331	1.438	RT	1.493	0.516	RT	3.959	1.783	RT	3.897	0.271	RT	0.728	0.508	RT
1.39	0.546	RT	0.263	0.082	RT	0.559	0.102	RT	4.737	0.918	RT	0.904	1.943	RT	0.526	0.414	RT	2.272	1.672	RT	6.629	0.492	RT	0.953	0.511	RT
1.116	0.672	RT	0.115	0.106	RT	0.331	0.011	RT	1.204	0.267	RT	0.957	2.211	RT	0.451	0.783	RT	1.383	1.588	RT	6.029	0.307	RT	1.76	1.069	RT
1.22	0.711	RT	1.052	0.335	RT	0.596	0	RT	1.033	0.489	RT	1.832	3.18	RT	0.942	0.607	RT	3.38	1.46	RT	5.42	0.154	RT	3.805	0.817	RT
1.854	0.653	RT	1.648	0.464	RT	0.47	0	RT	4.07	1.62	RT	1.877	3.776	RT	2.406	0.391	RT	2.84	2.939	RT	4.94	0.166	RT	0.769	0.489	RT
2.219	0.491	RT	0.816	0.394	RT	0.547	0.007	RT	3.329	0.716	RT	0.756	2.05	RT	3.758	0.798	RT	4.263	1.695	RT	3.412	0.023	RT	2.97	0.903	RT
0.772	0.767	RT	0.625	0.097	RT	0.627	0.023	RT	0.744	0.155	RT	0.758	1.055	RT	1.095	0.585	RT	1.877	1.295	RT	3.284	0.073	RT	2.251	1.597	RT
3.916	1.128	RT	2.606	0.37	RT	0.995	0.058	RT	4.689	1.38	RT	0.83	1.678	RT	3.563	0.693	RT	3.42	1.866	RT	3.772	0.066	RT	3.4	4.715	RT
4.078	0.706	RT	2.712	0.336	RT	1.198	0.003	RT	2.319	0.932	RT	0.855	1.162	RT	2.223	0.874	RT	2.189	1.537	RT	4.778	0.341	RT	1.285	0.612	RT
0.96	0.119	RT	1.31	0.305	RT	1.86	0.309	RT	1.445	0.471	RT	1.068	2.393	RT	1.734	0.835	RT	0.575	0.44	RT	4.706	0.147	RT	3.199	1.351	RT
2.144	0.456	RT	1.161	1.34	RT	3.588	0.355	RT	3.015	1.234	RT	1.339	2.883	RT	1.6	0.298	RT	4.786	1.301	RT	2.958	0.14	RT	2.868	0.907	RT
1.586	1.175	RT	0.469	0.124	RT	4.904	0.227	RT	1.225	0.646	RT	1.079	4.14	RT	0.914	0.705	RT	2.536	1.085	RT	2.093	0.03	RT	1.329	0.522	RT
2.543	0.811	RT	1.882	0.083	RT	0.78	0.026	RT	0.477	0.135	RT	1.021	2.202	RT	2.179	0.595	RT	5.357	1.501	RT	3.408	0.112	RT	1.61	0.851	RT
1.443	0.524	RT	1.312	0.354	RT	0.299	0.127	RT	1.635	0.683	RT	2.813	4.717	RT	0.862	0.607	RT	2.589	3.241	RT	6.24	0.319	RT	1.844	5.089	RT
1.555	0.645	RT	1.681	0.382	RT	0.599	0	RT	1.861	0.84	RT	1.54	2.976	RT	2.012	0.788	RT	3.338	1.411	RT	2.994	6.359	RT	2.3	0.74	RT
6.923	4.607	RT	1.617	0.507	RT	0.241	0.002	RT	4.547	1.99	RT	1.231	2.182	RT	3.26	0.758	RT	4.117	9.327	RT	2.004	0.105	RT	2.06	1.341	RT
6.292	2.373	RT	0.178	0	RT	2.123	0	RT	3.158	1.026	RT	0.564	1.478	RT	2.363	1.153	RT	2.669	0.763	RT	3.317	0.299	RT	3.345	1.019	RT
4.728	1.404	RT	0.79	0.297	RT	0.681	0.191	RT	2.487	1.987	RT	0.82	0.915	RT	2.48	0.764	RT	4.742	3.748	RT	3.83	0.932	RT	2.446	12.881	RT
5.627	2.853	RT	0.628	0.137	RT	4.518	0.055	RT	1.562	1.579	RT	3.541	4.343	RT	1.883	0.37	RT	1.229	1.094	RT	3.48	0.452	RT	3.126	0.96	RT
1.812	1.126	RT	3.342	0.996	RT	1.364	0	RT	1.669	0.276	RT	3.672	5.762	RT	2.81	1.146	RT	3.067	1.589	RT	0.389	0.123	RT	3.401	1.136	RT
1.102	0.712	RT	0.351	0.074	RT	4.298	0.039	RT	1.394	2.693	RT	2.38	3.191	RT	4.297	1.107	RT	1.688	1.532	RT	3.092	0.068	RT	3.283	1.471	RT
1.581	2.32	RT	0.378	0.48	RT	3.853	0.081	RT	1.494	0.706	RT	1.77	3.826	RT	2.684	0.549	RT	2.337	0.928	RT	6.691	0.481	RT	3.006	1.117	RT
2.241	0.822	RT	0.321	0.067	RT	0.763	0.206	RT	3.773	2.729	RT	0.465	1.644	RT	1.169	0.237	RT	1.591	0.829	RT	6.066	0.298	RT	2.302	0.544	RT
1.505	0.935	RT	0.416	0.114	RT	1.05	0.473	RT	7.931	1.628	RT	1.593	0.704	RT	1.334	0.859	RT	3.265	1.364	RT	4.383	0.758	RT	0.43	0.367	RT
2.225	2.971	RT	1.265	0.338	RT	0.764	0.052	RT	0.846	0.172	RT	1.082	2.512	RT	3.108	0.792	RT	1.09	2.243	RT	6.489	0.459	RT	2.191	0.959	RT
1.732	1.044	RT	0.126	0.083	RT	0.508	0.019	RT	1.003	0.305	RT	0.902	1.081	RT	1.978	0.895	RT	1.166	0.61	RT	5.177	0.299	RT	1.366	0.656	RT
1.537	0.811	RT	1.203	0.126	RT	0.789	0.002	RT	2.003	0.907	RT	0.448	0.672	RT	1.94	0.618	RT	1.662	4.869	RT	4.575	2.382	RT	4.833	1.299	RT
2.392	1.287	RT	1.672	0.614	RT	0.512	0.093	RT	0.9	1.071	RT	2.077	1.295	RT	0.576	0.289	RT	4.097	4.805	RT	5.871	0.088	RT	1.828	0.825	RT
1.642	0.885	RT	2.25	5.532	RT	1.116	0.154	RT	1.269	0.565	RT	0.821	1.221	RT	1.455	1.114	RT	3.577	1.961	RT	4.269	0.302	RT	0.82	0.398	RT
1.356	0.696	RT	2.978	3.55	RT	1.799	0.751	RT	3.037	1.23	RT	0.962	8.358	RT	3.26	0.646	RT	2.84	6.729	RT	7.08	0.598	RT	2.476	0.571	RT
2.547	1.022	RT	1.302	0.309	RT	0.217	0	RT	2.606	0.67	RT	3.196	4.428	RT	2.692	1.308	RT	3.52	9.855	RT	4.135	0.249	RT	1.231	0.533	RT
1.124	0.814	RT	1.171	0.368	RT	1.842	0.065	RT	3.804	5.076	RT	1.542	3.74	RT	4.779	0.561	RT	4.141	2.241	RT	6.649	0.203	RT	4.051	1.43	RT
1.723	1.33	RT	1.406	0.762	RT	2.268	0	RT	2.248	1.915	RT	3.657	3.36	RT	0.533	0.435	RT	3.943	1.58	RT	4.968	0.171	RT	1.444	0.828	RT
1.548	0.964	RT	1.367	0.559	RT	2.176	0.039	RT	1.358	0.562	RT	1.532	0.975	RT	0.495	0.236	RT	4.672	1.717	RT	5.646	0.393	RT	5.415	1.287	RT
1.271	1.218	RT	2.67	0.397	RT	2.982	0.257	RT	3.97	1.373	RT	0.816	1.123	RT	3.156	0.634	RT	3.138	0.368	RT	2.712	0.047	RT	2.338	0.868	RT
1.66	0.482	RT	3.375	0.446	RT	2.24	0.041	RT	2.286	0.879	RT	1.29	0.444	RT	2.542	0.798	RT	4.843	2.045	RT	6.45	0.394	RT	1.476	0.588	RT
1.57	1.055	RT	1.231	0.088	RT	0.748	0.001	RT	1.961	1.233	RT	3.06	1.117	RT	3.642	0.942	RT	3.532	1.605	RT	5.902	0.295	RT	0.036	0.178	RT
1.323	1.295	RT	1.922	0.148	RT	6.436	0.298	RT	0.752	0.593	RT	1.239	3.571	RT	2.06	0.959	RT	2.172	3.424	RT	7.549	0.655	RT	2.862	0.837	RT
1.518	0.541	RT	1.125	0.252	RT	1.896	0.002	RT	4.162	1.128	RT	0.452	1.198	RT	0.62	0.519	RT	1.933	2.973	RT	6.154	0.549	RT	3.437	1.835	RT
0.804	0.458	RT	1.304	3.932	RT	0.455	0.073	RT	2.025	1.413	RT	0.391	1.105	RT	2.35	1.067	RT	1.523	1.569	RT	5.038	0.379	RT	0.863	0.433	RT
1.872	1.118	RT	1.761	0.169	RT	2.339	0.151	RT	2.929	0.446	RT	2.646	4.007	RT	3.416	1.097	RT	2.876	3.825	RT	5.997	0.37	RT	0.166	0.241	RT
1.305	1.251	RT	1.536	3.144	RT	3.35	0.062	RT	1.111	0.504	RT	1.007	4.867	RT	3.302	0.913	RT	3.058	1.73	RT	4.479	0.121	RT	1.059	0.45	RT
1.442	2.086	RT	1.126	5.603	RT	3.223	0.038	RT	2.031	0.617	RT	0.44	1.009	RT	4.633	1.154	RT	1.742	0.931	RT	5.805	2.868	RT	3.156	1.027	RT
1.908	1.842	RT	2.17	0.916	RT	1.666	0.203	RT	1.017	0.503	RT	0.496	0.594	RT	3.342	0.814	RT	3.354	1.884	RT	3.518	5.319	RT	0.962	0.496	RT
2.796	0.923	RT	1.59	2.581	RT	0.653	0.053	RT	1.961	0.462	RT	1.008	1.44	RT	0.595	0.685	RT	1.884	2.168	RT	6.134	0.522	RT	4.369	1.199	RT
2.137	3.286	RT	0.507	0.089	RT	2.617	0.445	RT	1.254	1.194	RT	1.24	2.947	RT	0.656	0.512	RT	3.991	1.788	RT	5.121	0.151	RT	2.48	1.468	RT
1.608	0.988	RT	0.903	5.086	RT	4.742	0.379	RT	4.678	2.125	RT	0.993	5.387	RT	0.63	0.34	RT	3.093	1.301	RT	2.662	0.062	RT	1.961	0.889	RT
1.612	0.846	RT	0.007	0	RT	1.468	0.103	RT	7.348	2.12	RT	2.186	2.501	RT	2.908	0.641	RT	1.795	0.579	RT	2.94	0.131	RT	1.904	1.093	RT
1.708	0.82	RT	1.606	7.906	RT	2.832	0.029	RT	1.944	1.366	RT	1.229	0.358	RT	2.534	1.254	RT	3.375	1.845	RT	5.51	0.276	RT	4.686	0.948	RT
1.711	1.06	RT	2.529	0.438	RT	2.713	0.042	RT	1.982	0.617	RT	0.556	0.717	RT	4.426	0.877	RT	2.188	1.437	RT	5.756	0.349	RT	0.622	0.397	RT
1.844	0.746	RT	0.993	0.311	RT	0.824	0.105	RT	2.534	0.618	RT	1.275	1.024	RT	1.634	1.44	RT	2.573	5.365	RT	3.659	0.274	RT	4.252	1.374	RT
1.771	0.679	RT	1.497	0.404	RT	2.105	0	RT	0.529	0.308	RT	1.107	4.011	RT	1.745	0.6	RT	4.235	1.764	RT	4.027	0.165	RT	4.185	1.34	RT
1.884	1.08	RT	2.831	1.357	RT	0.736	0.01	RT	1.116	0.691	RT	1.523	5.112	RT	2.97	1.295	RT	2.954	2.641	RT	6.835	0.498	RT	0.831	0.597	RT
3.819	1.189	RT	1.751	0.386	RT	4.384	0.238	RT	2.563	1.499	RT	0.995	3.963	RT	1.846	0.55	RT	1.894	5.833	RT	4.783	0.248	RT	2.271	1.386	RT
2.13	0.848	RT	1.53	1.12	RT	2.807	0.418	RT	1.72	0.974	RT	0.577	1.577	RT	3.216	1.265	RT	3.491	1.408	RT	6.266	0.536	RT	3.527	1.64	RT
2.088	1.306	RT	2.654	0.431	RT	0.272	0.022	RT	4.492	1.264	RT	1.102	0.967	RT	3.52	1.371	RT	2.625	3.764	RT	2.897	4.779	RT	0.632	0.486	RT
2.314	0.794	RT	0.568	0.027	RT	1.518	0.085	RT	4.492	1.241	RT	0.72	2.428	RT	1.214	0.253	RT	2.335	3.993	RT	5.377	0.158	RT	0.583	0.508	RT
1.658	0.626	RT	2.612	0.549	RT	0.686	0	RT	2.733	0.711	RT	0.899	1.539	RT	6.399	1.246	RT	5.436	1.757	RT	5.802	0.233	RT	1.176	0.671	RT
6.29	2.073	RT	1.962	0.516	RT	1.959	0.046	RT	1.81	0.995	RT	0.995	0.894	RT	3.815	0.975	RT	3.183	3.686	RT	5.954	0.421	RT	1.839	0.889	RT
2.36	0.684	RT	0.718	0.103	RT	1.27	0.018	RT	6.392	1.424	RT	1.626	0.978	RT	2.703	1.323	RT	2.553	1.006	RT	7.337	0.186	RT	0.429	0.488	RT
3.026	3.481	RT	1.915	0.655	RT	4.892	0.24	RT	1.238	0.257	RT	1.079	0.902	RT	0.778	0.615	RT	2.161	1.121	RT	4.067	11.241	RT	1.459	0.646	RT
3.283	0.679	RT	1.295	0.935	RT	1.11	0.549	RT	3.656	1.784	RT	2.102	2.668	RT	1.656	0.982	RT	2.406	5.249	RT	6.108	0.296	RT	0.588	0.842	RT
2.984	0.649	RT	1.052	0.229	RT	5.199	0.254	RT	2.467	1.429	RT	1.143	0.787	RT	1.656	0.434	RT	2.133	1.307	RT	5.062	0.501	RT	4.887	1.597	RT
3.449	0.763	RT	1.594	0.363	RT	4.64	0.286	RT	1.801	0.604	RT	0.971	0.746	RT	3.102	1.724	RT	4.829	0.962	RT	6.751	0.373	RT	2.503	0.725	RT
2.517	1.732	RT	1.617	0.088	RT	2.106	0.09	RT	1.168	0.397	RT	0.317	0.773	RT	2.587	0.566	RT	4.492	1.644	RT	8.544	0.296	RT	4.137	1.476	RT
2.452	1.076	RT	0.235	0.067	RT	1.508	0.019	RT	2.659	0.356	RT	0.542	0.431	RT	2.162	0.548	RT	2.394	3.201	RT	7.068	0.35	RT	2.295	1.124	RT
4.647	0.938	RT	1.795	0.163	RT	1.541	0.042	RT	6.432	1.877	RT	1.117	0.934	RT	2.309	0.598	RT	3.152	1.636	RT	3.351	10.573	RT	0.491	0.172	RT
1.968	0.78	RT	1.119	1.136	RT	2.11	0.191	RT	1.742	0.727	RT	1.057	1.575	RT	3.964	1.021	RT	3.231	1.974	RT	5.509	8.108	RT	3.025	0.594	RT
2.44	0.896	RT	1.294	0.181	RT	4.218	0.083	RT	6.351	2.252	RT	0.696	1.158	RT	1.31	0.701	RT	2.074	1.415	RT	4.93	0.577	RT	0.916	0.454	RT
2.038	0.835	RT	1.371	0.567	RT	0.206	0.006	RT	4.08	1.129	RT	1.128	1.027	RT	3.549	0.759	RT	2.678	1.473	RT	3.245	0.095	RT	1.277	0.537	RT
2.251	0.942	RT	0.245	0.144	RT	3.054	0.171	RT	3.272	2.224	RT	1.413	3.708	RT	2.241	1.113	RT	2.711	4.271	RT	5.169	0.166	RT	0.66	0.474	RT
4.373	1.188	RT	1.01	5.75	RT	2.782	0.204	RT	1.419	1.122	RT	0.811	2.531	RT	2.34	0.914	RT	4.589	1.802	RT	4.88	0.583	RT	2.66	0.618	RT
3.295	1.015	RT	0.365	0.267	RT	3.1	0.028	RT	1.902	0.634	RT	2.534	3.476	RT	0.981	0.382	RT	3.852	1.101	RT	6.311	0.522	RT	3.74	1.128	RT
2.092	0.999	RT	1.826	0.191	RT	2.607	0.023	RT	2.168	1.489	RT	0.588	0.429	RT	0.355	0.21	RT	1.871	5.015	RT	7.294	0.704	RT	0.892	0.588	RT
1.889	1.25	RT	0.334	0.271	RT	0.541	0	RT	6.38	1.763	RT	0.72	0.404	RT	2.996	1.571	RT	1.99	3.322	RT	5.613	0.3	RT	1.035	0.895	RT
2.065	0.778	RT	1.035	0.125	RT	0.802	0.018	RT	4.229	1.562	RT	1.351	4.644	RT	0.548	0.259	RT	5.285	2.54	RT	7.002	0.58	RT	1.85	0.879	RT
1.488	3.502	RT	0.879	0.364	RT	4.732	0.175	RT	2.96	1.022	RT	2.173	2.813	RT	0.916	0.499	RT	3.608	7.401	RT	5.524	0.572	RT	2.371	0.733	RT
2.934	1.502	RT	2.029	0.363	RT	2.958	0.095	RT	4.208	1.681	RT	0.908	0.788	RT	0.701	0.452	RT	3.225	6.249	RT	7.036	0.308	RT	4.922	0.871	RT
1.71	0.864	RT	1.462	0.055	RT	1.457	0	RT	4.308	6.483	RT	1.276	0.995	RT	0.532	0.677	RT	3.717	1.986	RT	6.7	0.133	RT	0.9	0.834	RT
2.16	1.323	RT	1.045	0.114	RT	0.949	0.109	RT	1.991	1.003	RT	0.612	1.171	RT	0.865	0.341	RT	3.888	2.849	RT	3.772	0.109	RT	5.995	1.141	RT
1.841	0.837	RT	1.277	0.303	RT	3.347	0	RT	0.777	0.506	RT	0.835	0.408	RT	0.939	0.412	RT	2.122	3.967	RT	5.386	1.775	RT	1.483	0.483	RT
2.167	1.29	RT	1.817	6.546	RT	0.797	0.005	RT	3.602	1.942	RT	0.333	0.969	RT	2.165	0.712	RT	1.512	0.693	RT	7.035	0.573	RT	0.115	0.352	RT
2.714	1.286	RT	1.318	10.196	RT	3.414	0.057	RT	5.592	1.398	RT	0.962	0.721	RT	1.233	0.47	RT	2.849	3.923	RT	5.831	0.204	RT	1.818	0.605	RT
3.341	1.649	RT	0.034	0.08	RT	1.883	0.126	RT	4.167	1.302	RT	0.788	0.239	RT	3.65	0.61	RT	2.938	6.545	RT	2.54	0.118	RT	0.432	0.379	RT
4.399	1.162	RT	0.475	0.062	RT	0.653	0.024	RT	2.309	1.054	RT	0.369	0.986	RT	1.36	0.689	RT	3.212	4.469	RT	5.032	0.206	RT	2.902	0.848	RT
1.63	1.316	RT	1.739	0.344	RT	1.215	0.008	RT	5.495	1.217	RT	0.979	1.158	RT	2.506	0.995	RT	3.046	1.857	RT	2.019	0.034	RT	3.929	0.896	RT
2.54	4.788	RT	2.489	0.645	RT	1.854	0.182	RT	7.074	2.31	RT	1.154	0.622	RT	2.54	0.837	RT	2.629	1.478	RT	5.862	0.37	RT	2.212	1.195	RT
2.358	1.478	RT	1.767	0.223	RT	5.989	0.112	RT	3.672	1.32	RT	1.228	1.392	RT	0.936	0.267	RT	3.982	2.395	RT	3.571	0.302	RT	1.746	0.676	RT
3.165	0.964	RT	0.004	0.064	RT	0.488	0.028	RT	8.287	8.984	RT	1.593	2.815	RT	0.654	0.483	RT	1.507	0.895	RT	2.273	1.241	RT	0.612	0.3	RT
1.992	1.003	RT	1.266	0.316	RT	3.768	0.265	RT	1.339	0.657	RT	0.849	0.689	RT	0.623	0.544	RT	4.457	1.529	RT	4.353	0.27	RT	2.365	1.22	RT
2.585	1.636	RT	0.739	0.251	RT	1.075	0.04	RT	1.072	0.565	RT	2.657	2.158	RT	1.517	0.529	RT	4.03	5.581	RT	2.698	0.671	RT	3.171	1.15	RT
2.684	1.076	RT	0.497	0.425	RT	1.713	0.011	RT	1.174	0.9	RT	0.498	1.085	RT	1.686	0.368	RT	2.937	1.183	RT	6.684	2.184	RT	3.671	1.346	RT
2.109	1.5	RT	1.201	0.737	RT	3.801	0.014	RT	6.933	1.99	RT	0.279	0.868	RT	1.389	0.387	RT	3.222	1.002	RT	4.433	0.303	RT	2.091	0.474	RT
1.977	3.436	RT	2.055	1.995	RT	0.425	0	RT	5.741	1.731	RT	0.339	1.012	RT	1.357	1.016	RT	2.112	3.585	RT	1.773	0.009	RT	1.625	0.797	RT
1.449	0.379	RT	1.376	5.851	RT	2.522	0.06	RT	4.984	1.9	RT	1.431	1.575	RT	4.872	0.917	RT	3.228	8.304	RT	1.962	5.766	RT	0.436	0.438	RT
1.81	1.142	RT	0.95	0.299	RT	2.118	0.005	RT	1.881	1	RT	1.097	0.971	RT	1.696	0.566	RT	2.114	0.989	RT	4.009	0.262	RT	2.499	1.333	RT
2.14	1.874	RT	2.876	0.582	RT	1.768	0.512	RT	6.855	1.286	RT	1.939	3.611	RT	1.04	0.474	RT	3.471	4.405	RT	4.37	0.201	RT	4.232	0.914	RT
1.381	0.644	RT	3.251	0.565	RT	1.986	0.026	RT	1.879	1.375	RT	0.83	0.62	RT	3.295	0.612	RT	4.898	2.798	RT	5.407	0.344	RT	7.483	1.998	RT
1.515	0.429	RT	2.348	0.602	RT	1.331	0.006	RT	7.607	1.828	RT	1.723	3.982	RT	3.11	1.074	RT	1.062	0.614	RT	4.636	0.34	RT	1.812	0.748	RT
1.89	1.374	RT	0.48	0.049	RT	3.732	0.017	RT	2.155	1.067	RT	0.362	1.404	RT	3.189	0.574	RT	5.108	2.755	RT	5.389	0.574	RT	6.2	1.431	RT
1.584	0.367	RT	0.337	0.357	RT	3.292	0.064	RT	3.982	0.917	RT	0.529	0.721	RT	0.597	0.253	RT	3.18	2.083	RT	6.056	0.655	RT	0.463	0.427	RT
1.654	5.085	RT	1.023	0.367	RT	1.106	0.035	RT	2.936	5.413	RT	3.013	5.415	RT	0.987	0.436	RT	2.252	1.169	RT	4.508	0.18	RT	0.461	0.363	RT
1.821	1.637	RT	1.103	0.44	RT	0.459	0	RT	4.998	1.494	RT	1.262	1.728	RT	1.371	0.538	RT	3.591	1.329	RT	3.558	0.191	RT	1.45	2.912	RT
1.483	0.527	RT	1.379	0.238	RT	3.876	0.109	RT	1.959	0.887	RT	0.459	0.793	RT	1.618	0.608	RT	5.408	1.837	RT	2.665	0.989	RT	2.559	0.873	RT
1.297	0.631	RT	2.273	0.244	RT	1.704	0.024	RT	0.676	0.616	RT	0.864	1.989	RT	3.742	0.832	RT	5.163	4.687	RT	2.681	0.13	RT	4.303	1.294	RT
1.434	4.153	RT	0.723	0.23	RT	3.054	0.033	RT	1.355	0.665	RT	2.04	4.668	RT	3.212	0.671	RT	1.377	2.024	RT	7.336	0.641	RT	2.581	1.021	RT
2.207	0.693	RT	0	0.003	RT	2.504	0.006	RT	3.754	2.309	RT	4.277	4.105	RT	3.626	0.532	RT	0.19	0.424	RT	4.624	0.3	RT	2.941	1.024	RT
2.077	3.911	RT	0.592	0.58	RT	2.045	0.086	RT	1.95	0.744	RT	1.779	3.374	RT	2.365	0.639	RT	3.98	3.979	RT	4.605	1.009	RT	3.341	1.123	RT
1.283	0.73	RT	0.884	0.568	RT	1.221	0.018	RT	0.775	0.511	RT	1.005	0.57	RT	0.962	0.258	RT	2.44	1.533	RT	5.169	6.964	RT	1.995	0.667	RT
1.542	0.748	RT	0.009	0.058	RT	0.522	0.078	RT	2.998	0.781	RT	0.81	0.57	RT	2.787	0.689	RT	2.77	1.48	RT	5.952	0.214	RT	0.624	0.502	RT
1.515	1.087	RT	1.471	0.256	RT	1.09	0.16	RT	3.176	3.325	RT	0.76	0.848	RT	4.051	1.058	RT	3.399	6.037	RT	3.434	5.305	RT	0.515	0.306	RT
1.522	0.903	RT	0.621	0.484	RT	1.194	0.002	RT	2.057	1.348	RT	1.446	1.627	RT	1.53	0.452	RT	4.887	4.04	RT	4.693	0.417	RT	1.974	0.799	RT
1.543	1.13	RT	0.264	0	RT	2.444	0.201	RT	1.734	0.427	RT	0.341	0.926	RT	0.622	0.977	RT	2.145	3.173	RT	6.232	0.46	RT	2.553	0.779	RT
1.378	0.756	RT	1.553	0.033	RT	1.374	0.381	RT	1.38	0.692	RT	0.639	1.24	RT	2.278	0.762	RT	2.803	5.601	RT	4.475	0.677	RT	1.414	0.534	RT
2.661	1.019	RT	2.65	0.138	RT	0.892	0.002	RT	1.657	0.849	RT	0.648	0.595	RT	1.291	0.476	RT	1.981	5.852	RT	4.231	6.658	RT	2.366	0.905	RT
1.498	1.281	RT	0.06	0.015	RT	0.665	0	RT	3.411	1.688	RT	1.487	1.106	RT	2.897	0.555	RT	3.842	0.972	RT	6.463	0.427	RT	0.41	0.356	RT
2.314	0.952	RT	0.332	0.076	RT	2.595	0.012	RT	1.234	0.796	RT	2.383	3.223	RT	1.043	0.309	RT	3.267	6.985	RT	4.259	0.145	RT	0.385	0.744	RT
1.921	1.509	RT	0.822	0.112	RT	0.798	0.034	RT	5.111	1.702	RT	0.819	0.902	RT	3.04	0.659	RT	3.654	2.357	RT	3.596	0.437	RT	0.638	0.366	RT
2.797	1.835	RT	0.249	0.209	RT	1.859	0.137	RT	1.623	0.741	RT	0.67	0.517	RT	3.532	1.195	RT	2.219	2.442	RT	4.938	0.096	RT	4.941	1.173	RT
2.055	1.356	RT	3.242	0.399	RT	0.584	0	RT	2.028	1.106	RT	1.856	2.389	RT	2.442	0.575	RT	3.773	1.158	RT	6.593	0.488	RT	2.304	0.79	RT
1.529	1.164	RT	1.308	0.76	RT	1.874	0.114	RT	5.709	1.72	RT	0.894	0.568	RT	2.658	0.823	RT	4.851	1.212	RT	4.078	0.148	RT	5.01	0.892	RT
2.772	1.067	RT	0.338	0.042	RT	1.158	0.141	RT	1.649	0.849	RT	1	1.354	RT	2.574	0.85	RT	1.638	1.21	RT	6.057	0.469	RT	3.026	0.937	RT
1.029	0.597	RT	0.26	0.206	RT	2.008	0.05	RT	2.905	1.312	RT	0.625	0.442	RT	3.794	1.983	RT	5.304	2.543	RT	6.367	0.673	RT	0.339	0.305	RT
2.47	1.994	RT	2.046	0.197	RT	1.767	0.025	RT	3.553	1.324	RT	0.929	1.321	RT	0.283	0.223	RT	2.923	1.289	RT	6.733	0.312	RT	4.75	1.343	RT
2.01	1.351	RT	0.765	0.094	RT	0.928	0.116	RT	2.415	1.248	RT	2.153	8.127	RT	1.959	1.004	RT	4.198	5.326	RT	5.839	0.198	RT	3.969	1.168	RT
2.639	2.062	RT	1.038	1.301	RT	2.805	0.049	RT	0.571	0.339	RT	0.454	1.667	RT	3.704	0.663	RT	1.085	0.748	RT	2.334	0.1	RT	3.556	1.025	RT
1.9	1.093	RT	0.166	0.837	RT	0.736	0.009	RT	3.943	1.206	RT	1.064	2.212	RT	3.108	0.918	RT	3.017	2.706	RT	4.266	0.594	RT	3.317	2.12	RT
1.403	0.565	RT	1.085	0.089	RT	1.537	0.008	RT	0.918	1.037	RT	4.05	2.238	RT	1.925	0.96	RT	2.165	2.387	RT	4.218	0.162	RT	2.219	0.815	RT
1.371	1.46	RT	0.409	0.048	RT	2.577	0.129	RT	0.366	0.531	RT	0.782	1.945	RT	0.324	0.213	RT	5.606	4.28	RT	4.021	0.394	RT	3.381	1.053	RT
0.941	4.649	RT	0.567	0.042	RT	2.196	0.005	RT	2.319	3.619	RT	1.133	1.31	RT	0.492	0.353	RT	1.242	0.811	RT	5.307	0.177	RT	1.257	0.796	RT
1.323	0.69	RT	0.675	2.375	RT	0.938	0	RT	0.643	0.401	RT	1.526	1.242	RT	2.902	0.808	RT	3.53	5.736	RT	3.477	0.302	RT	1.93	1.154	RT
1.393	0.978	RT	0.159	0.032	RT	0.846	0.07	RT	2.453	1.026	RT	1.278	0.772	RT	1.574	1.181	RT	3.2	1.245	RT	4.281	0.698	RT	3.135	1.749	RT
2.199	3.082	RT	1.159	6.137	RT	3.018	0.129	RT	3.507	0.908	RT	0.521	0.301	RT	1.471	0.98	RT	3.144	1.023	RT	3.394	0.39	RT	1.716	0.765	RT
2.585	3.215	RT	0.916	0.117	RT	1.177	0.031	RT	3.034	1.228	RT	2.323	5.411	RT	1.026	0.811	RT	4.177	3.174	RT	3.926	0.049	RT	3.317	0.854	RT
2.15	1.834	RT	1.125	0.336	RT	2.316	0.238	RT	1.163	0.37	RT	0.54	0.367	RT	3.293	0.726	RT	3.525	1.121	RT	7.636	0.851	RT	1.148	0.636	RT
2.388	1.252	RT	0.492	0.038	RT	0.741	0.041	RT	0.692	0.723	RT	0.553	0.852	RT	3.318	0.842	RT	3.024	5.044	RT	4.079	0.171	RT	4.863	1.167	RT
1.525	1.517	RT	0.386	0.595	RT	0.402	0	RT	4.085	2.024	RT	2.448	6.671	RT	4.03	0.915	RT	3.259	4.397	RT	3.568	9.703	RT	1.57	1.044	RT
2.243	1.829	RT	0.617	0.147	RT	0.309	0	RT	1.322	0.697	RT	0.269	0.65	RT	2.81	0.831	RT	3.161	4.607	RT	5.254	0.034	RT	3.733	3.769	RT
1.947	0.797	RT	0.128	0.234	RT	1.951	0.137	RT	1.569	0.882	RT	1.763	5.497	RT	1.255	0.393	RT	2.605	4.224	RT	0.393	1.359	RT	2.398	0.757	RT
1.901	0.66	RT	0.761	0.276	RT	0.778	0	RT	4.321	1.982	RT	0.845	1.467	RT	0.755	0.352	RT	5.327	1.739	RT	5.385	0.603	RT	4.848	0.967	RT
2.022	1.369	RT	1.116	0.392	RT	1.735	0.002	RT	4.492	1.566	RT	0.561	0.934	RT	3.504	1.148	RT	0.582	0.34	RT	4.945	0.221	RT	7.666	1.597	RT
2.943	1.367	RT	3.674	0.489	RT	1.452	0.033	RT	2.377	1.449	RT	2.546	8.317	RT	1.695	1.424	RT	2.817	3.299	RT	1.697	0.348	RT	1.118	0.772	RT
1.367	2.625	RT	1.694	8.855	RT	2.319	0.014	RT	6.841	2.279	RT	0.546	0.229	RT	3.628	1.206	RT	3.546	7.726	RT	5.002	0.458	RT	2.442	0.761	RT
3.2	1.073	RT	2.506	0.216	RT	3.895	0.011	RT	2.73	6.876	RT	0.384	0.865	RT	1.914	0.676	RT	2.383	1.277	RT	4.044	0.09	RT	1.721	1.111	RT
1.967	1.103	RT	1.073	0	RT	2.289	0.016	RT	4.012	0.724	RT	2.34	2.004	RT	1.246	0.623	RT	2.344	1.25	RT	1.421	8.579	RT	6.916	1.932	RT
2.493	1.468	RT	0.354	0.034	RT	2.605	0.039	RT	2.179	4.666	RT	0.698	1.707	RT	1.698	0.923	RT	3.078	4.008	RT	5.35	0.159	RT	1.585	0.696	RT
1.862	0.846	RT	0.585	0.142	RT	1.902	0.03	RT	2.079	1.326	RT	0.454	0.403	RT	1.57	0.594	RT	2.453	5.087	RT	4.211	0.222	RT	3.151	1.295	RT
1.639	1.11	RT	0.834	0.19	RT	1.727	0.029	RT	3.098	1.734	RT	2.228	2.936	RT	3.648	0.591	RT	2.258	1.933	RT	3.232	0.348	RT	3.205	1.729	RT
1.991	1.502	RT	0.428	0.893	RT	2.426	0.069	RT	2.75	0.814	RT	0.803	0.904	RT	2.409	0.607	RT	1.877	4.953	RT	2.249	0.017	RT	4.451	2.253	RT
2.27	0.879	RT	0.61	0.078	RT	1.988	0.026	RT	0.963	0.24	RT	0.885	0.958	RT	1.259	0.678	RT	2.706	1.071	RT	2.15	0.183	RT	5.908	1.918	RT
1.604	0.509	RT	0.15	0.198	RT	1.233	0.038	RT	3.56	6.987	RT	0.649	0.591	RT	1.365	0.564	RT	2.729	1.013	RT	4.474	0.45	RT	2.96	0.765	RT
2.075	1.04	RT	1.748	0.078	RT	1.799	0	RT	3.854	1.148	RT	1.002	0.659	RT	3.737	1.232	RT	3.928	2.288	RT	9.632	0.958	RT	4.211	1.493	RT
1.464	1.077	RT	1.841	8.044	RT	1.302	0.085	RT	4.325	2.016	RT	0.448	0.733	RT	1.729	0.698	RT	3.104	1.101	RT	5.831	0.548	RT	1.961	0.799	RT
2.337	0.784	RT	0.952	0.089	RT	1.338	0	RT	2.36	1.286	RT	0.734	0.355	RT	1.421	0.564	RT	3.647	0.826	RT	6.456	0.702	RT	3.109	0.661	RT
2.023	1.004	RT	0.692	0.189	RT	2.363	0.011	RT	2.893	1.097	RT	0.67	0.323	RT	1.315	0.392	RT	2.584	1.747	RT	12.506	1.501	RT	3.876	1.249	RT
2.221	1.449	RT	1.228	0.191	RT	0.071	0	RT	1.064	0.959	RT	0.3	0.381	RT	3.18	1.148	RT	5.729	1.154	RT	6.632	0.539	RT	1.258	0.683	RT
1.599	3.91	RT	0.355	0.213	RT	2.031	0.005	RT	2.633	1.215	RT	0.326	1.131	RT	2.474	0.791	RT	2.8	1.534	RT	2.199	12.382	RT	3.972	1.979	RT
1.539	0.438	RT	1.051	0.26	RT	0.837	0.012	RT	2.62	1.368	RT	0.472	1.012	RT	3.114	0.695	RT	1.775	5.258	RT	8.425	7.856	RT	4.432	0.784	RT
1.387	0.778	RT	0.023	2.224	RT	0.538	0.008	RT	1.702	0.667	RT	0.737	0.703	RT	4.557	1.806	RT	5.51	1.717	RT	7.653	0.508	RT	1.069	0.393	RT
2.395	0.814	RT	0.365	0.641	RT	1.86	0.073	RT	1.525	0.592	RT	2.298	2.086	RT	1.932	0.906	RT	2.909	4.309	RT	5.327	5.044	RT	4.235	1.619	RT
1.887	0.676	RT	1.797	2.013	RT	2.041	0.419	RT	4.932	1.733	RT	0.892	1.252	RT	3.209	1.108	RT	2.917	2.431	RT	5.914	6.007	RT	0.724	0.395	RT
2.379	2.117	RT	1.461	0.504	RT	1.236	0	RT	6.661	2.297	RT	1.285	2.273	RT	2.751	0.769	RT	2.914	0.985	RT	7.938	1.857	RT	5.269	2.872	RT
2.294	0.885	RT	1.4	0.119	RT	2.183	0.17	RT	2.046	1.78	RT	0.469	0.542	RT	0.998	0.437	RT	3.407	1.505	RT	6.385	0.819	RT	0.29	0.279	RT
2.012	0.597	RT	0.307	0.016	RT	3.048	0.115	RT	2.169	3.305	RT	0.091	0.15	RT	2.94	1.175	RT	4.202	1.445	RT	5.091	2.148	RT	5.677	9.113	RT
1.813	0.853	RT	3.98	0.241	RT	2.608	0.018	RT	3.686	1.396	RT	1.102	1.532	RT	3.787	1.212	RT	4.289	1.817	RT	9.007	0.642	RT	2.471	0.812	RT
2.319	1.457	RT	0.237	0.259	RT	2.224	0.25	RT	2.856	1.254	RT	2.046	1.6	RT	0.676	0.527	RT	2.206	1.165	RT	6.937	6.758	RT	1.03	0.796	RT
2.549	1.212	RT	0.676	0.122	RT	1.072	0.026	RT	0.387	0.086	RT	0.216	0.356	RT	2.823	0.911	RT	3.638	1.538	RT	9.486	10.5	RT	1.141	1.366	RT
1.992	0.885	RT	0.538	0.073	RT	1.873	0.112	RT	1.763	0.794	RT	0.96	3.712	RT	0.282	0.146	RT	3.221	5.507	RT	6.401	10.227	RT	2.041	1.18	RT
1.513	0.769	RT	1.732	0.182	RT	3.059	0.034	RT	1.581	1.168	RT	0.798	0.873	RT	2.095	0.764	RT	3.81	2.448	RT	3.828	0.249	RT	2.338	0.824	RT
2.281	0.951	RT	1.109	0.836	RT	2.481	0.129	RT	1.93	0.777	RT	1.567	1.152	RT	1.145	0.478	RT	2.249	1.079	RT	5.772	0.695	RT	2.793	2.302	RT
2.469	1.178	RT	0.634	0.652	RT	4.103	0.049	RT	1.067	0.341	RT	1.518	2.113	RT	0.714	0.69	RT	3.146	1.617	RT	2.626	0.122	RT	1.619	0.668	RT
2.348	1.568	RT	0.666	0.67	RT	0.012	0	RT	1.743	1.309	RT	0.632	0.899	RT	2.675	0.764	RT	2.589	0.988	RT	4.279	0.707	RT	3.327	1.196	RT
2.117	0.345	RT	0.287	0.645	RT	3.103	0.175	RT	0.899	0.803	RT	0.333	0.325	RT	1.879	0.959	RT	3.649	1.596	RT	3.727	0.548	RT	2.958	1.342	RT
2.051	1.454	RT	0.173	0.136	RT	2.09	0.063	RT	2.959	1.779	RT	1.108	0.926	RT	4.072	1.398	RT	2.336	0.724	RT	8.274	0.916	RT	1.942	0.645	RT
1.983	0.546	RT	0.212	0.006	RT	3.587	0.027	RT	1.23	4.915	RT	0.955	1.731	RT	1.358	0.659	RT	4.102	1.63	RT	0.679	0.1	RT	2.967	1.103	RT
1.38	0.35	RT	0.153	0.138	RT	1.108	0.045	RT	4.202	1.704	RT	0.373	0.96	RT	1.276	0.945	RT	3.581	6.965	RT	4.968	3.915	RT	0.28	0.348	RT
1.527	0.713	RT	0.9	0.083	RT	0.295	0.029	RT	2.533	1.228	RT	0.41	1.612	RT	2.799	0.604	RT	2.827	4.438	RT	5.155	0.603	RT	4.775	1.269	RT
1.342	0.337	RT	0.709	0.207	RT	3.311	0.04	RT	1.035	0.427	RT	0.324	1.003	RT	3.442	0.859	RT	2.771	3.487	RT	5.505	6.58	RT	3.784	0.933	RT
1.743	0.554	RT	0.105	0.476	RT	1.025	0.137	RT	7.051	1.398	RT	0.459	0.632	RT	1.561	1.641	RT	2.701	7.131	RT	5.526	8.439	RT	3.647	1.178	RT
2.51	2.269	RT	0.021	0.886	RT	5.548	0.513	RT	3.95	1.345	RT	0.766	0.596	RT	2.04	0.599	RT	1.713	0.486	RT	5.562	8.51	RT	2.81	1.013	RT
0.585	0.118	RT	2.536	0.124	RT	1.465	0.05	RT	2.584	1.077	RT	0.519	0.875	RT	1.891	0.798	RT	2.921	1.133	RT	8.44	0.828	RT	4.598	1.267	RT
0.548	0.612	RT	0.483	0.153	RT	1.56	0.201	RT	4.687	1.516	RT	0.422	0.949	RT	2.977	1.11	RT	4.15	1.76	RT	9.084	0.771	RT	2.412	0.804	RT
2.373	0.735	RT	0.337	0.207	RT	2.432	0.03	RT	3.184	0.947	RT	0.33	0.591	RT	3.745	0.973	RT	3.037	1.419	RT	5.542	1.493	RT	0.555	0.461	RT
1.108	1.589	RT	0.164	0.098	RT	1.952	0	RT	1.031	0.487	RT	0.43	0.864	RT	3.295	1.256	RT	5.056	0.891	RT	4.123	1.148	RT	1.376	0.744	RT
1.572	0.257	RT	1.984	0.262	RT	1.214	0.075	RT	1.096	0.543	RT	0.571	0.643	RT	3.428	1.878	RT	3.054	5.902	RT	4.667	1.045	RT	4.057	1.359	RT
1.026	0.521	RT	1.311	0.005	RT	1.654	0	RT	2.799	0.746	RT	0.459	1.613	RT	4.367	1.221	RT	5.216	0.97	RT	7.707	0.767	RT	2.249	0.857	RT
1.512	2.116	RT	0.106	0.163	RT	0.99	0.009	RT	0.528	0.265	RT	0.537	1.793	RT	1.368	0.788	RT	3.486	3.259	RT	4.826	0.557	RT	4.544	1.395	RT
1.536	1.357	RT	0.951	0.078	RT	1.846	0	RT	1.347	0.481	RT	1.316	1.529	RT	2.02	1.199	RT	3.583	1.344	RT	4.628	0.539	RT	2.101	0.549	RT
1.235	0.87	RT	1.115	0.311	RT	1.046	0	RT	4.123	1.475	RT	2.401	1.843	RT	2.021	0.672	RT	2.612	1.382	RT	4.662	0.806	RT	4.367	1.19	RT
2.915	0.897	RT	0.356	0.011	RT	3.027	0.007	RT	3.451	0.435	RT	2.026	1.622	RT	3.278	0.909	RT	3.444	2.326	RT	4.087	0.749	RT	2.064	0.663	RT
1.114	0.157	RT	0.624	0.178	RT	2.114	0.011	RT	4.523	1.054	RT	2.235	4.137	RT	2.344	0.897	RT	2.007	4.517	RT	5.165	3.159	RT	5.482	1.768	RT
1.566	0.227	RT	0.388	0.027	RT	3.529	0.041	RT	1.842	0.841	RT	0.852	0.622	RT	2.319	0.712	RT	4.588	1.414	RT	8.887	0.651	RT	1.995	0.601	RT
1.708	5.995	RT	1.037	0.077	RT	3.215	0.039	RT	3.206	1.399	RT	6.868	4.129	RT	1.884	0.936	RT	3.623	1.552	RT	6.689	1.354	RT	1.271	0.438	RT
1.729	3.906	RT	1.495	0.323	RT	1.666	0.089	RT	1.723	1.309	RT	0.42	0.709	RT	1.206	1.4	RT	1.429	1.092	RT	3.338	0.761	RT	5.032	1.415	RT
1.242	0.404	RT	0.613	0.053	RT	2.209	0.096	RT	2.78	0.931	RT	1.379	2.569	RT	2.808	0.808	RT	3.725	5.834	RT	3.821	5.961	RT	5.109	1.122	RT
2.043	1.454	RT	0.146	0.078	RT	1.16	0.024	RT	0.635	0.659	RT	0.739	0.478	RT	2.562	0.715	RT	2.244	1.326	RT	7.006	2.409	RT	2.704	0.794	RT
1.355	0.75	RT	1.217	0.056	RT	3.424	0.105	RT	3.022	1.464	RT	5.072	2.939	RT	1.549	0.64	RT	2.892	3.145	RT	2.77	0.37	RT	3.481	1.139	RT
1.54	1.091	RT	0.747	0.087	RT	2.19	0.191	RT	2.354	1.043	RT	0.533	0.677	RT	0.89	0.509	RT	3.136	2.123	RT	7.697	1.46	RT	0.567	0.34	RT
2.063	2.453	RT	0.309	0.376	RT	0.858	0.368	RT	2.419	0.861	RT	1.582	1.493	RT	3.001	0.713	RT	3.09	5.569	RT	4.844	1.068	RT	5.72	1.92	RT
0.725	0.286	RT	0.785	0.435	RT	2.827	0.112	RT	2.449	1.871	RT	1.475	2.093	RT	1.246	0.336	RT	1.879	0.651	RT	8.88	2.098	RT	1.393	0.506	RT
1.667	1.244	RT	2.805	0.514	RT	1.279	0.086	RT	2.496	1.097	RT	0.443	0.616	RT	1.385	1.21	RT	4.476	1.418	RT	3.781	0.731	RT	0.26	0.37	RT
1.183	0.819	RT	0.383	0.978	RT	1.027	0.047	RT	1.676	0.49	RT	0.767	0.766	RT	0.582	0.418	RT	3.601	1.226	RT	3.244	0.332	RT	5.642	2.52	RT
1.396	0.403	RT	0.008	0.009	RT	3.078	0.129	RT	3.047	0.435	RT	1.835	2.516	RT	3.236	1.969	RT	1.856	1.14	RT	8.821	1.23	RT	1.574	0.805	RT
2.209	0.946	RT	0.699	0.342	RT	1.149	0	RT	3.025	0.853	RT	0.468	0.542	RT	1.493	0.953	RT	3.61	5.657	RT	6.894	1.26	RT	2.559	0.97	RT
1.747	0.74	RT	1.227	0.39	RT	2.443	0.005	RT	2.155	0.964	RT	1.856	0.897	RT	1.651	1.203	RT	2.82	1.75	RT	4.376	1.651	RT	2.84	1.094	RT
1.533	0.303	RT	0.325	0.156	RT	4.099	0.397	RT	5.403	1.748	RT	0.793	0.497	RT	1.858	1.523	RT	6.381	1.358	RT	2.719	0.67	RT	0.957	0.741	RT
2.215	1.022	RT	0.701	0.13	RT	0.969	0.001	RT	4.352	1.466	RT	1.891	5.305	RT	2.614	0.805	RT	4.566	2.03	RT	10.525	2.115	RT	1.103	0.937	RT
2.149	0.977	RT	0.851	0.623	RT	2.398	0.031	RT	7.06	1.349	RT	0.582	0.931	RT	3.579	0.857	RT	2.255	0.824	RT	9.548	1.193	RT	5.14	0.86	RT
1.471	2.511	RT	1.098	0.268	RT	2.797	0.136	RT	2.59	0.711	RT	2.119	5.076	RT	2.615	0.447	RT	2.485	1.121	RT	7.117	1.039	RT	2.752	1.244	RT
0.995	0.26	RT	3.834	1.481	RT	0.847	0.05	RT	2.775	1.135	RT	4.886	1.34	RT	0.32	0.067	RT	7.507	1.59	RT	4.964	0.575	RT	2.02	0.966	RT
2.487	1.338	RT	0.188	0.052	RT	5.48	0.099	RT	0.637	0.994	RT	1.113	0.817	RT	0.732	0.538	RT	2.71	1.272	RT	8.084	1.409	RT	3.912	1.875	RT
2.447	1.284	RT	0.027	0.004	RT	2.143	0.034	RT	1.965	1.193	RT	0.432	0.377	RT	3.373	0.983	RT	3.733	1.572	RT	5.721	0.958	RT	2.324	1.278	RT
2.551	1.034	RT	0.337	0.265	RT	3.181	0.275	RT	1.941	0.485	RT	1.915	1.342	RT	2.612	0.665	RT	3.874	2.242	RT	4.648	0.912	RT	0.963	0.395	RT
1.135	0.154	RT	1.829	0.377	RT	1.709	0.006	RT	1.087	0.39	RT	2	1.954	RT	4.261	0.537	RT	2.564	6.166	RT	5.91	2.931	RT	2.205	0.744	RT
1.276	0.895	RT	0.637	3.771	RT	2.238	0.036	RT	0.814	0.224	RT	2.009	2.655	RT	1.615	0.326	RT	4.733	1.278	RT	8.286	1.195	RT	5.515	1.401	RT
2.319	0.748	RT	0.054	0.054	RT	0.891	0.001	RT	0.668	0.301	RT	2.064	1.216	RT	3.542	1.134	RT	4.115	1.162	RT	5.419	1.135	RT	1.085	0.415	RT
1.882	0.593	RT	1.152	0.289	RT	3.386	0.075	RT	3.354	0.72	RT	2.031	1.802	RT	3.316	0.795	RT	3.407	5.991	RT	6.53	0.82	RT	2.371	0.702	RT
2.37	0.788	RT	2.01	0.514	RT	2.531	0.043	RT	2.523	1.161	RT	0.631	0.611	RT	1.915	0.48	RT	3.593	1.235	RT	6.449	0.786	RT	2.397	0.986	RT
0.801	0.38	RT	2.18	0.311	RT	1.854	0.266	RT	4.176	1.145	RT	0.339	0.331	RT	3.78	1.15	RT	5.467	2.343	RT	5.969	0.986	RT	1.809	1.072	RT
0.727	0.356	RT	0.345	0.067	RT	3.025	0.087	RT	2.371	1.252	RT	2.673	1.557	RT	0.448	0.326	RT	3.202	3.405	RT	5.401	2.906	RT	5.61	0.926	RT
2.153	1.087	RT	1.044	0.115	RT	0.973	0.016	RT	2.631	1.559	RT	1.193	0.865	RT	4.998	1.417	RT	4.044	1.469	RT	7.509	1.93	RT	3.159	1.133	RT
1.388	0.224	RT	0.291	0.106	RT	0.855	0.066	RT	2.445	0.996	RT	0.18	0.142	RT	2.653	0.61	RT	0.86	0.452	RT	6.999	0.947	RT	1.996	0.745	RT
0.853	3.501	RT	0.805	0.223	RT	1.43	0.068	RT	1.655	0.923	RT	3.084	1.63	RT	2.199	1.031	RT	4.012	0.877	RT	4.755	0.741	RT	0.256	0.31	RT
0.781	0.486	RT	1.048	0.44	RT	3.644	0.031	RT	1.451	0.911	RT	0.375	0.878	RT	2.184	0.38	RT	4.664	2.134	RT	8.503	1.067	RT	1.72	0.701	RT
2.791	0.771	RT	0.311	0.52	RT	1.741	0	RT	2.196	0.704	RT	1.519	0.843	RT	2.044	0.543	RT	2.306	1.174	RT	4.435	1.311	RT	1.23	0.544	RT
2.797	1.297	RT	3.045	0.792	RT	1.894	0	RT	0.425	0.122	RT	0.117	0.144	RT	3.237	1.66	RT	2.443	0.496	RT	3.621	0.876	RT	1.888	0.504	RT
0.633	0.326	RT	0.546	0.244	RT	3.888	0.144	RT	1.531	0.532	RT	1.689	1.524	RT	0.38	0.19	RT	2.293	2.495	RT	6.379	0.76	RT	2.708	0.833	RT
2.141	1.191	RT	0.855	0.04	RT	1.806	0.01	RT	2.036	1.073	RT	1.741	2.106	RT	0.355	0.853	RT	2.519	3.395	RT	8.101	0.697	RT	2.338	0.592	RT
2.893	0.988	RT	0.582	0.145	RT	4.991	1.385	RT	4.85	1.228	RT	2.28	1.968	RT	2.975	1.021	RT	4.499	2.526	RT	5.609	0.437	RT	2.149	1.037	RT
2.197	1.188	RT	0.568	0.141	RT	2.824	0.157	RT	4.509	1.032	RT	0.945	0.436	RT	0.945	0.661	RT	3.179	3.262	RT	4.106	0.552	RT	1.883	1.13	RT
1.699	0.986	RT	1.358	0.5	RT	2.417	0.002	RT	2.814	0.678	RT	1.397	1.318	RT	1.028	0.541	RT	1.402	0.908	RT	7.383	0.838	RT	2.226	0.749	RT
2.955	2.498	RT	1.894	0.492	RT	2.903	0.159	RT	2.604	0.8	RT	2.745	1.831	RT	3.678	0.932	RT	4.37	1.408	RT	5.873	0.592	RT	2.42	0.747	RT
2.924	1.236	RT	0.461	0.024	RT	2.996	0.071	RT	1.681	0.731	RT	1.518	3.073	RT	3.252	0.638	RT	0.669	0.273	RT	6.777	1.055	RT	2.928	0.882	RT
2.889	1.194	RT	1.117	0.295	RT	3.609	0.315	RT	1.117	0.191	RT	1.026	0.834	RT	1.789	0.569	RT	4.765	2.634	RT	3.552	0.466	RT	0.485	0.404	RT
1.96	1.134	RT	1.998	0.32	RT	3.193	0	RT	0.688	0.436	RT	2.132	1.695	RT	1.244	0.507	RT	2.821	5.505	RT	4.131	0.435	RT	4.913	1.052	RT
3.157	4.029	RT	0.86	0.034	RT	3.383	0.006	RT	7.709	1.99	RT	0.075	0.008	RT	0.795	0.535	RT	4.167	6.177	RT	5.428	0.896	RT	0.777	0.492	RT
2.097	1.731	RT	1.956	0.153	RT	1.366	0.309	RT	1.477	0.91	RT	1.857	1.682	RT	1.853	1.346	RT	2.92	2.45	RT	4.829	0.454	RT	3.559	0.813	RT
2.992	0.823	RT	0.015	0.009	RT	2.299	0.312	RT	5.766	7.202	RT	0.738	1.001	RT	1.159	0.531	RT	3.419	1.123	RT	3.431	1.339	RT	1.731	1.145	RT
2.168	0.767	RT	0.93	0.237	RT	4.657	0.231	RT	7.187	1.557	RT	1.931	3.718	RT	2.588	0.898	RT	1.78	1.891	RT	3.256	1.251	RT	1.642	0.796	RT
1.168	0.857	RT	0.465	0.134	RT	3.95	0.031	RT	3.987	1.127	RT	3.865	2.895	RT	3.735	0.444	RT	2.717	0.945	RT	11.199	2.438	RT	2.931	0.659	RT
1.915	0.67	RT	0.864	0.21	RT	3.959	0.086	RT	6.411	1.884	RT	2.418	1.422	RT	0.712	0.702	RT	2.565	1.726	RT	7.469	0.668	RT	4.02	1.441	RT
3.493	1.724	RT	1.559	0.389	RT	3.206	0.071	RT	3.7	0.831	RT	0.326	0.01	RT	2.748	0.466	RT	3.894	2.068	RT	7.293	0.867	RT	2.096	0.948	RT
2.201	1.555	RT	0.085	0.04	RT	2.637	0.008	RT	2.232	1.345	RT	2.237	1.452	RT	0.308	0.179	RT	2.422	1.834	RT	6.955	1.431	RT	3.768	1.09	RT
1.131	0.814	RT	0.53	0.101	RT	4.357	0.002	RT	0.428	0.764	RT	1.89	0.814	RT	0.41	0.252	RT	3.383	4.187	RT	3.6	1.146	RT	4.037	1.171	RT
3.788	2.591	RT	3.533	1.297	RT	2.764	0.072	RT	1.415	1.422	RT	4.709	3.279	RT	0.692	0.426	RT	4.292	0.893	RT	4.387	2.697	RT	0.913	0.219	RT
1.456	0.779	RT	0.846	0.07	RT	4.126	0.074	RT	2.17	1.898	RT	0.507	0.297	RT	3.221	0.995	RT	2.976	7.082	RT	2.926	1.973	RT	3.048	1.002	RT
1.03	0.632	RT	0.188	0.628	RT	5.742	0.357	RT	6.305	0.889	RT	1.749	11.445	RT	0.89	0.929	RT	2.854	1.627	RT	4.429	0.63	RT	2.164	0.792	RT
0.868	1.218	RT	2.526	0.448	RT	2.438	0.098	RT	0.904	0.816	RT	1.338	2.517	RT	1.097	0.578	RT	2.322	3.873	RT	5.77	0.674	RT	2.623	0.694	RT
1.073	6.808	RT	1.396	0.304	RT	2.087	0.057	RT	2.803	1.294	RT	1.883	0.455	RT	0.455	0.221	RT	3.68	3.08	RT	5.696	0.733	RT	0.992	0.434	RT
1.983	0.262	RT	1.04	0.216	RT	1.642	0.526	RT	0.96	0.673	RT	2.268	1.196	RT	3.256	1.451	RT	1.147	0.58	RT	8.045	0.583	RT	0.588	0.381	RT
2.085	1.096	RT	0.294	0.069	RT	4.451	0.205	RT	0.093	0.64	RT	2.25	1.63	RT	0.988	0.318	RT	2.823	3.502	RT	7.54	1.458	RT	2.829	1.055	RT
2.453	0.528	RT	1.098	0.063	RT	1.573	0.013	RT	0.494	0.846	RT	1.696	3.148	RT	2.775	1.013	RT	2.842	0.98	RT	6.785	1.234	RT	1.431	0.518	RT
1.406	0	RT	1.335	0.966	RT	6.774	0.325	RT	1.903	2.324	RT	1.304	0.935	RT	0.615	0.623	RT	0.988	0.316	RT	0.961	0.122	RT	1.454	0.506	RT
4.26	0.633	RT	1.772	0.729	RT	1.61	0.043	RT	3.924	1.14	RT	2.439	5.315	RT	1.58	0.475	RT	2.336	4.204	RT	3.427	0.57	RT	1.136	0.631	RT
1.565	0.027	RT	0.6	0.159	RT	3.881	0.088	RT	0.903	0.672	RT	1.138	1.209	RT	3.579	1.845	RT	2.428	1.78	RT	1.114	0.36	RT	2.007	0.505	RT
1.25	0	RT	0.717	0.167	RT	2.895	0.318	RT	0.641	0.568	RT	1.134	1.473	RT	1.688	0.424	RT	3.278	0.723	RT	6.813	0.685	RT	0.782	0.472	RT
1.286	0	RT	2.178	0.527	RT	1.955	0.121	RT	3.401	1.243	RT	1.224	0.486	RT	3.714	1.168	RT	0.544	0.477	RT	8.03	0.551	RT	0.685	0.515	RT
1.822	0.165	RT	1.651	0.15	RT	2.792	0.059	RT	0.234	0.494	RT	1.47	0.348	RT	0.7	0.322	RT	4.298	7.224	RT	2.969	0.816	RT	1.732	0.58	RT
1.864	0.055	RT	0.121	0.133	RT	3.056	0.33	RT	1.601	1.159	RT	0.952	1.829	RT	2.224	0.753	RT	3.588	1.794	RT	5.268	0.523	RT	2.74	0.806	RT
1.956	0.003	RT	1.844	0.24	RT	4.393	0.208	RT	1.069	1.238	RT	0.297	0.519	RT	1.125	1.098	RT	2.368	1.696	RT	8.972	1.094	RT	5.109	1.606	RT
4.408	1.439	RT	0.405	0.063	RT	0.787	0	RT	7.379	1.679	RT	2.861	2.215	RT	0.343	0.09	RT	3.32	5.226	RT	6.577	0.88	RT	0.504	0.25	RT
3.372	0.104	RT	0.822	0.114	RT	3.592	0.657	RT	2.307	0.928	RT	0.308	0.225	RT	0.779	0.364	RT	2.028	1.136	RT	12.216	3.205	RT	2.609	2.041	RT
1.042	0.074	RT	2.792	0.353	RT	2.1	0	RT	4.024	2.219	RT	0.507	0.01	RT	3.67	0.749	RT	3.491	3.782	RT	4.308	0.867	RT	1.796	0.578	RT
3.39	0.23	RT	1.736	0.618	RT	2.036	0.093	RT	3.821	0.796	RT	0.055	0	RT	1.565	0.768	RT	2.566	2.017	RT	10.246	0.81	RT	6.499	1.807	RT
5.275	0.441	RT	0.266	0.151	RT	0.869	0	RT	2.014	1.102	RT	2.698	2.472	RT	4.518	0.496	RT	2.102	1.003	RT	8.87	7.921	RT	4.243	1.126	RT
2.512	0.367	RT	1.343	0.094	RT	3.813	0.086	RT	2.772	1.415	RT	4.897	1.587	RT	3.17	0.539	RT	3.588	2.592	RT	2.728	0.362	RT	1.649	0.912	RT
3.796	0.614	RT	2.2	0.388	RT	2.383	0.011	RT	2.285	1.252	RT	1.923	3.278	RT	0.853	0.147	RT	2.775	2.407	RT	3.682	0.268	RT	1.826	0.789	RT
1.326	0.204	RT	0.349	0.009	RT	6.197	0.261	RT	1.358	0.829	RT	0.926	0.741	RT	3.821	1.278	RT	2.953	2.021	RT	4.287	0.792	RT	2.174	1.039	RT
0.998	0.327	RT	0.633	2.539	RT	3.913	0.105	RT	5.447	1.383	RT	0.784	0.302	RT	3.702	1.394	RT	3.117	3.981	RT	11.826	4.703	RT	5.74	2.8	RT
5.355	0.76	RT	0.824	0.03	RT	5.227	0.006	RT	0.326	0.394	RT	2.097	0.941	RT	0.759	0.107	RT	2.348	1.634	RT	9.828	0.461	RT	1.906	1.175	RT
2.558	5.688	RT	1.217	6.374	RT	1.452	0.062	RT	2.171	0.327	RT	0.489	0.29	RT	2.394	1.835	RT	3	3.145	RT	1.011	0.216	RT	2.847	0.787	RT
1.883	1.479	RT	1.518	0.224	RT	3.487	0.053	RT	2.151	0.708	RT	3.339	0.53	RT	2.495	1.36	RT	4.126	3.177	RT	11.232	3.506	RT	5.996	3.8	RT
5.123	0.852	RT	0.12	0.041	RT	3.372	0.085	RT	8.838	2.537	RT	2.101	0.006	RT	5.212	0.675	RT	1.359	0.754	RT	8.067	0.687	RT	1.029	0.621	RT
1.501	0.266	RT	0.677	0.324	RT	5.551	0.105	RT	0.529	0.405	RT	1.413	1.18	RT	2.679	1.057	RT	2.046	0.911	RT	4.628	0.787	RT	4.737	0.982	RT
3.795	0.362	RT	0.15	0.024	RT	3.143	0.062	RT	6.657	2.036	RT	4.666	2.065	RT	1.864	0.917	RT	3.629	1.617	RT	5.332	0.648	RT	5.117	1.443	RT
2.968	0.234	RT	1.12	0.167	RT	0.926	0.001	RT	0.809	0.317	RT	2.054	1.164	RT	2.225	0.463	RT	2.632	3.119	RT	2.779	0.592	RT	3.473	3.625	RT
2.424	0.081	RT	1.971	0.535	RT	3.112	0.247	RT	1.039	0.309	RT	1.996	0.843	RT	3.223	0.321	RT	3.798	1.739	RT	6.823	0.996	RT	5.539	1.256	RT
1.998	0.268	RT	1.924	5.041	RT	1.748	0.226	RT	1.171	0.41	RT	3.414	1.58	RT	2.138	0.89	RT	1.368	1.641	RT	4.986	3.025	RT	3.063	1.473	RT
2.47	0.341	RT	2.119	6.52	RT	3.882	0	RT	0.879	0.294	RT	4.945	1.657	RT	1.73	0.376	RT	3.368	4.559	RT	6.923	1.294	RT	6.286	7.381	RT
1.291	0.117	RT	1.835	0.473	RT	2.346	0.002	RT	1.832	0.484	RT	2.247	2.424	RT	2.694	1.164	RT	2.897	1.791	RT	8.089	5.83	RT	5.755	1.856	RT
2.329	0.172	RT	1.509	1.58	RT	3.348	0.012	RT	1.468	0.792	RT	3.693	1.338	RT	3.321	1.322	RT	3.501	5.779	RT	7.644	1.126	RT	2.351	1.451	RT
11.95	4.77	RT	2.479	0.633	RT	3.03	0.156	RT	2.885	1.345	RT	2.594	1.098	RT	1.473	0.667	RT	2.731	1.015	RT	2.174	0.364	RT	2.257	0.719	RT
0.83	0.003	RT	1.599	0.451	RT	5.054	0.242	RT	0.635	0.119	RT	1.582	1.017	RT	1.722	0.403	RT	4.102	2.793	RT	5.802	1.657	RT	1.735	1.512	RT
0.859	0.055	RT	3.427	0.393	RT	3.685	0.131	RT	2.227	0.87	RT	0.944	0.815	RT	4.892	0.911	RT	3.766	5.064	RT	10.268	1.082	RT	0.996	0.449	RT
1.515	0.114	RT	0.355	0.002	RT	5.834	0.552	RT	6.905	13.27	RT	0.411	0.378	RT	1.88	0.339	RT	2.72	1.719	RT	4.048	0.945	RT	1.946	0.899	RT
0.968	0.055	RT	0.943	0.772	RT	1.264	0.574	RT	1.173	0.388	RT	3.485	1.974	RT	2.892	1.529	RT	2.203	1.345	RT	11.18	2.468	RT	1.691	1.079	RT
0.912	0.044	RT	1.686	0.299	RT	1.787	0.087	RT	0.999	1.913	RT	0.976	1.664	RT	1.478	0.758	RT	2.963	5.252	RT	1.475	2.848	RT	2.399	0.904	RT
0.805	0.435	RT	0.149	0.082	RT	3.153	0.36	RT	1.012	0.462	RT	1.099	1.388	RT	3.059	1.638	RT	3.12	1.266	RT	4.387	1.452	RT	3.795	1.29	RT
1.105	0.07	RT	0.47	0.051	RT	2.856	0.139	RT	2.847	1.335	RT	0.676	1.013	RT	1.352	0.577	RT	2.859	5.23	RT	1.201	0.58	RT	2.089	0.799	RT
1.724	0.112	RT	1.741	0.466	RT	2.608	0.406	RT	3.127	0.944	RT	1.515	0.915	RT	4.387	1.386	RT	4.699	2.123	RT	8.132	3.715	RT	0.4	0.82	RT
1.601	0.002	RT	0.744	0.212	RT	1.554	0.055	RT	1.394	0.633	RT	0.062	0.156	RT	3.754	1.085	RT	4.258	1.675	RT	8.179	1.25	RT	3.511	0.873	RT
0.685	0.121	RT	2.628	4.838	RT	1.953	0.029	RT	2.605	0.516	RT	0.506	0.073	RT	2.392	1.825	RT	1.936	0.534	RT	6.3	1.321	RT	1.617	1.125	RT
0.538	0.172	RT	1.387	0.273	RT	3.666	0.619	RT	0.354	0.2	RT	0.078	0.415	RT	0.781	1.051	RT	2.924	2.001	RT	7.129	0.948	RT	2.664	1.213	RT
1.076	0.014	RT	1.181	0.116	RT	3.023	0.127	RT	3.137	1.198	RT	0.238	0.679	RT	2.84	1.294	RT	1.184	1.617	RT	5.685	0.956	RT	2.867	0.651	RT
2.195	0.128	RT	0.652	2.64	RT	3.3	0.054	RT	2.852	0.8	RT	0.307	0.42	RT	1.045	0.85	RT	3.37	0.839	RT	7.244	1.085	RT	3.68	1.117	RT
0.83	0.084	RT	1.876	0.489	RT	3.341	0.022	RT	1.162	0.25	RT	0.873	0.752	RT	0.471	0.327	RT	2.754	1.057	RT	8.048	1.828	RT	0.82	0.592	RT
1.08	0.001	RT	0.569	0.164	RT	4.824	0.31	RT	4.682	1.885	RT	3.925	3.775	RT	2.811	1.365	RT	3.446	1.845	RT	0.688	0.461	RT	0.87	0.404	RT
1.05	0.084	RT	0.654	0.176	RT	1.745	0.22	RT	2.715	0.819	RT	6.614	1.727	RT	1.278	0.806	RT	3.07	5.238	RT	6.483	0.835	RT	4.389	1.231	RT
0.39	0.001	RT	1.227	0.34	RT	0.832	0.001	RT	2.618	0.916	RT	1.077	2.961	RT	2.627	1.076	RT	3.244	2.724	RT	3.905	0.485	RT	1.88	0.776	RT
1.145	0.289	RT	1.541	0.235	RT	0.879	0.018	RT	4.444	2.003	RT	1.566	3.225	RT	1.366	0.227	RT	2.272	0.906	RT	5.002	1.229	RT	3.797	1.544	RT
1.114	0.008	RT	0.942	3.445	RT	1.506	0.647	RT	0.357	0.48	RT	2.706	2.31	RT	2.069	0.675	RT	1.352	0.814	RT	10.892	3.033	RT	5.198	1.417	RT
1.826	0.127	RT	1.196	0.207	RT	4.141	0.033	RT	2.21	1.147	RT	5.164	3.283	RT	1.282	0.35	RT	2.465	2.283	RT	10.743	1.942	RT	0.327	0.348	RT
1.634	0.17	RT	3.351	0.27	RT	2.24	0	RT	0.319	0.186	RT	1.512	0.573	RT	3.397	0.972	RT	1.734	4.841	RT	9.983	1.112	RT	0.098	0.335	RT
0.979	0.075	RT	1.08	0.326	RT	0.975	0.007	RT	2.236	1.217	RT	1.083	1.118	RT	2.722	1.262	RT	2.586	1.991	RT	2.911	0.565	RT	0.2	0.496	RT
0.942	0.121	RT	1.689	0.119	RT	5.914	0.05	RT	6.805	2.076	RT	4.682	3.255	RT	2.418	2.032	RT	1.781	5.404	RT	9.066	1.021	RT	4.283	0.755	RT
1.134	0.17	RT	0.752	0.033	RT	2.137	0	RT	1.209	0.889	RT	2.887	1.872	RT	3.936	0.608	RT	3.401	2.011	RT	2.752	1.056	RT	3.621	0.956	RT
1.642	0.15	RT	0.281	0.008	RT	2.344	0.003	RT	0.628	0.275	RT	2.199	1.301	RT	0.928	0.293	RT	4.319	1.37	RT	9.242	0.72	RT	4.385	1.275	RT
0.9	0.147	RT	0.297	0.017	RT	0.446	0.021	RT	4.738	0.876	RT	2.741	2.637	RT	1.361	0.717	RT	3.488	0.913	RT	6.84	0.971	RT	4.764	0.955	RT
0.853	0.35	RT	1.394	0.187	RT	0.495	0.071	RT	3.065	0.871	RT	0.325	0.696	RT	1.146	0.48	RT	2.635	1.169	RT	9.281	0.502	RT	3.234	0.932	RT
1.75	0.061	RT	1.347	0.212	RT	3.549	0.288	RT	1.586	0.746	RT	0.366	0.826	RT	0.721	0.35	RT	3.419	1.791	RT	2.783	0.507	RT	2.06	0.509	RT
0.975	0.012	RT	1.447	0.508	RT	1.044	0.002	RT	6.462	2.253	RT	0.333	0.859	RT	1.569	0.69	RT	4.003	0.906	RT	9.292	4.862	RT	1.753	0.577	RT
0.491	0.028	RT	1.06	0.122	RT	4.876	0.215	RT	1.293	1.407	RT	0.321	0.977	RT	0.54	0.906	RT	3.175	1.541	RT	8.144	2.533	RT	3.871	1.15	RT
0.642	0.075	RT	0.356	0.853	RT	1.819	0.965	RT	0.646	0.388	RT	0.332	0.87	RT	2.874	1.08	RT	2.54	1.463	RT	8.149	1.032	RT	4.026	1.084	RT
0.567	0.102	RT	0.897	0.03	RT	3.522	0.044	RT	1.564	1.044	RT	0.36	0.896	RT	1.24	0.479	RT	2.647	3.94	RT	10.297	1.695	RT	2.449	0.837	RT
1.498	0.546	RT	1.395	0.742	RT	0.925	0.559	RT	1.34	1.064	RT	0.459	0.68	RT	1.183	0.578	RT	3.428	1.596	RT	10.457	1.58	RT	1.878	0.824	RT
4.233	0.359	RT	1.818	0.247	RT	0.422	0.015	RT	3.204	1.685	RT	0.742	1.365	RT	0.67	0.348	RT	2.577	1.134	RT	8.647	1.1	RT	1.206	0.526	RT
1.313	0.129	RT	1.957	0.334	RT	2.682	0.11	RT	2.298	1.873	RT	0.342	1.07	RT	1.223	1.137	RT	0.725	0.197	RT	8.437	2.075	RT	0.605	0.399	RT
0.439	0.027	RT	0.293	0.027	RT	3.646	0.251	RT	1.126	1.262	RT	0.196	0.643	RT	0.346	0.483	RT	1.971	1.279	RT	7.347	3.223	RT	4.857	1.207	RT
0.67	0.002	RT	0.182	0.021	RT	1.689	0.215	RT	4.662	1.272	RT	0.298	1.025	RT	0.53	0.337	RT	1.762	1.401	RT	8.554	1.987	RT	2.578	1.364	RT
0.967	0.119	RT	0.688	0.809	RT	6.285	0.497	RT	0.682	0.44	RT	0.403	1.718	RT	1.384	0.53	RT	1.272	1.213	RT	9.549	3.16	RT	0.276	0.292	RT
1.135	0.018	RT	1.909	0.51	RT	2.229	0.067	RT	2.857	2.022	RT	0.441	0.706	RT	3.359	1.077	RT	1.666	0.914	RT	2.095	0.336	RT	2.868	1.152	RT
1.155	0.028	RT	0.304	0.048	RT	1.486	0.042	RT	1.166	0.55	RT	0.216	0.747	RT	2.221	1.209	RT	3.936	4.18	RT	1.671	0.619	RT	1.585	0.553	RT
0.498	0.003	RT	0.465	0.206	RT	3.383	0.028	RT	1.869	1.065	RT	0.567	0.422	RT	5.362	0.921	RT	2.585	1.993	RT	1.732	0.161	RT	0.332	0.375	RT
1.48	0.1	RT	2.372	0.437	RT	5.894	0.288	RT	2.288	1.778	RT	0.291	0.572	RT	3.247	1.373	RT	2.611	0.934	RT	10.082	1.636	RT	0.471	0.627	RT
0.612	0.017	RT	1.329	0.57	RT	3.657	0.518	RT	2.66	1.655	RT	0.506	0.8	RT	0.773	0.502	RT	2.495	1.65	RT	9.331	1.046	RT	0.372	0.508	RT
0.63	0.505	RT	6.074	0.895	RT	0.483	0.003	RT	2.224	1.421	RT	0.368	0.74	RT	0.492	0.178	RT	2.129	0.983	RT	7.7	1.223	RT	3.604	0.634	RT
0.606	0.181	RT	1.627	0.486	RT	1.538	0.067	RT	3.251	1.139	RT	0.343	0.778	RT	0.95	0.956	RT	3.386	1.094	RT	9.938	1.601	RT	2.314	0.994	RT
0.759	0.025	RT	2.521	0.221	RT	1.204	0.003	RT	2.331	1.198	RT	0.47	0.509	RT	1.605	0.855	RT	4.071	1.713	RT	6.181	1.077	RT	3.737	1.456	RT
0.762	0.083	RT	1.78	5.301	RT	6.374	0.214	RT	2.061	1.476	RT	0.477	0.453	RT	3.244	1.429	RT	2.872	1.419	RT	8.287	1.379	RT	1.242	0.384	RT
2.897	1.298	RT	1.896	0.428	RT	4.677	0.641	RT	1.364	0.961	RT	0.696	0.746	RT	4.276	1.957	RT	5.836	1.311	RT	10.326	0.888	RT	0.397	0.267	RT
0.756	0.233	RT	1.541	0.325	RT	2.845	0.016	RT	1.456	1.235	RT	0.417	0.576	RT	1.12	0.948	RT	4.012	1.272	RT	3.992	0.602	RT	4.693	1.354	RT
0.491	0	RT	0.231	0.035	RT	1.441	0.114	RT	6.274	2.336	RT	0.211	0.482	RT	0.924	0.251	RT	3.099	2.684	RT	5.617	0.517	RT	0.213	0.411	RT
1.354	0.548	RT	1.8	7.07	RT	2.909	0.029	RT	2.734	1.019	RT	0.62	0.612	RT	0.527	0.451	RT	2.079	0.802	RT	7.016	0.745	RT	5.428	0.728	RT
0.949	0.462	RT	3.802	0.456	RT	1.829	0.211	RT	1.727	1.952	RT	0.393	0.636	RT	3.63	1.106	RT	2.617	1.955	RT	8.081	2.964	RT	1.333	0.693	RT
1.581	0.049	RT	1.04	0.459	RT	0.989	0.195	RT	1.419	0.867	RT	1.092	0.721	RT	2.354	1.22	RT	5.284	3.101	RT	7	1.857	RT	0.92	0.496	RT
2.729	0.455	RT	0.512	0.059	RT	4.512	0.165	RT	1.732	1.076	RT	0.543	0.744	RT	0.71	0.339	RT	3	1.512	RT	9.791	4.423	RT	2.797	0.653	RT
1.006	0.145	RT	1.598	0.484	RT	1.446	0.04	RT	4.024	2.059	RT	0.564	1.044	RT	1.344	0.509	RT	4.342	1.954	RT	10.14	4.618	RT	0.447	0.328	RT
1.978	0.143	RT	2.838	0.151	RT	6.457	1.108	RT	0.65	0.667	RT	0.269	0.418	RT	2.108	0.928	RT	3.356	2.352	RT	6.872	0.864	RT	0.878	0.401	RT
0.993	0.607	RT	1.202	0.158	RT	2.371	0.22	RT	2.216	7.768	RT	0.238	0.662	RT	2.344	1.183	RT	3.148	13.34	RT	4.395	0.279	RT	3.41	1.58	RT
1.181	1.741	RT	2.378	0.504	RT	3.564	0.657	RT	2.007	1.368	RT	0.367	0.492	RT	0.498	0.564	RT	3.798	3.173	RT	5.014	0.61	RT	0.594	0.616	RT
1.362	0.051	RT	1.749	0.542	RT	5.205	0.397	RT	2.295	2.016	RT	0.539	0.746	RT	0.447	0.4	RT	2.981	1.274	RT	7.866	0.73	RT	2.655	1.083	RT
1.259	0.124	RT	3.391	0.647	RT	2.837	0.132	RT	1.254	1.155	RT	0.287	0.47	RT	3.784	1.37	RT	3.717	1.359	RT	4.885	0.495	RT	1.273	0.645	RT
0.998	0.109	RT	2.248	0.282	RT	6.995	0.094	RT	0.951	0.339	RT	0.332	0.821	RT	0.996	0.713	RT	2.499	1.026	RT	7.247	4.824	RT	4.774	1.111	RT
1.249	0.128	RT	0.205	0.011	RT	5.284	0.144	RT	2.248	1.937	RT	0.187	0.203	RT	1.724	1.154	RT	3.286	6.437	RT	7.333	0.321	RT	0.491	0.513	RT
0.47	0.101	RT	0.196	0.062	RT	1.294	0.098	RT	4.256	1.687	RT	0.379	0.659	RT	3.099	1.133	RT	3.748	1.291	RT	6.527	2.967	RT	1.695	0.604	RT
1.011	0.006	RT	1.341	0.238	RT	5.077	0.709	RT	4.613	1.602	RT	0.068	0.362	RT	2.245	0.436	RT	1.242	1.311	RT	8.148	4.604	RT	1.067	0.651	RT
0.755	0.193	RT	0.523	0.131	RT	4.142	0.186	RT	2.351	1.44	RT	0.332	0.631	RT	1.562	1.964	RT	4.163	5.58	RT	5.576	0.324	RT	4.465	0.909	RT
3.006	0.455	RT	3.747	0.614	RT	2.588	0.338	RT	1.805	1.272	RT	0.449	0.695	RT	0.571	0.325	RT	5.468	2.29	RT	1.363	0.22	RT	3.045	3.769	RT
1.331	0.709	RT	0.419	0.009	RT	1.926	0.075	RT	4.693	1.748	RT	0.307	0.259	RT	1.438	0.488	RT	3.12	2	RT	1.693	0.575	RT	7.446	2.063	RT
1.12	0.605	RT	0.531	0.112	RT	1.095	0.005	RT	3.081	1.539	RT	0.564	2.589	RT	3.107	1.475	RT	2.068	1.638	RT	7.699	2.517	RT	1.888	1.357	RT
2.57	0.266	RT	1.689	0.213	RT	2.966	0.134	RT	3.214	1.538	RT	0.782	1.257	RT	4.073	1.043	RT	1.336	1.656	RT	8.692	0.905	RT	3.395	1.431	RT
3.445	0.417	RT	0.334	0.022	RT	1.783	0.522	RT	2.698	1.228	RT	0.237	0.372	RT	2.82	1.589	RT	2.614	1.707	RT	11.469	0.937	RT	0.691	0.405	RT
1.598	0.592	RT	2.242	0.178	RT	1.638	0.047	RT	2.02	1.036	RT	0.047	0.465	RT	0.55	0.383	RT	3.237	4.347	RT	9.2	1.621	RT	3.289	2.202	RT
1.354	0.249	RT	2.229	0.399	RT	4.389	0.137	RT	0.937	0.383	RT	0.102	0.297	RT	1.257	1.044	RT	2.329	1.393	RT	7.876	0.623	RT	0.605	0.336	RT
2.574	0.347	RT	3.567	0.582	RT	2.828	0.43	RT	1.441	0.708	RT	0.215	0.608	RT	1.267	0.625	RT	4.878	2.144	RT	8.125	1.13	RT	1.771	0.667	RT
1.336	0.666	RT	3.396	0.413	RT	3.035	0.016	RT	2.269	1.111	RT	0.175	0.296	RT	3.271	1.243	RT	4.957	2.455	RT	7.499	0.396	RT	1.112	0.633	RT
1.216	0.502	RT	2.942	0.983	RT	5.807	0.193	RT	2.624	1.422	RT	0.168	0.33	RT	0.351	0.121	RT	4.579	1.56	RT	7.672	1.686	RT	0.412	0.459	RT
1.692	0.262	RT	1.844	0.121	RT	1.063	0.069	RT	0.283	0.247	RT	0.362	1.093	RT	1.461	0.48	RT	0.888	0.284	RT	9.426	0.36	RT	1.325	1.455	RT
3.222	0.474	RT	2.275	0.895	RT	5.037	0.942	RT	2.574	1.503	RT	0.398	0.666	RT	2.788	0.764	RT	4.306	1.455	RT	7.148	0.362	RT	4.15	1.905	RT
2.959	0.441	RT	2.142	0.433	RT	4.581	0.282	RT	3.066	1.939	RT	0.296	0.807	RT	1.675	1.179	RT	3.802	2.097	RT	6.233	0.519	RT	1.152	0.481	RT
2.634	0.473	RT	2.058	0.223	RT	1.279	0.161	RT	2.187	1.254	RT	0.265	0.441	RT	3.338	0.254	RT	4.833	1.73	RT	6.626	0.635	RT	4.031	1.344	RT
3.872	0.649	RT	0.283	0.086	RT	3.019	0.052	RT	5.137	2.419	RT	0.467	0.46	RT	1.347	1.005	RT	2.122	0.95	RT	4.096	0.555	RT	0.944	0.341	RT
1.469	0.163	RT	1.038	0.157	RT	4.215	0.002	RT	2.114	1.478	RT	3.25	3.626	RT	0.244	0.62	RT	2.331	1.051	RT	2.5	0.463	RT	8.766	1.925	RT
2.816	0.291	RT	2.231	0.33	RT	1.412	0.056	RT	3.603	1.32	RT	2.341	3.017	RT	0.364	0.339	RT	4.012	2.234	RT	4.523	0.661	RT	4.531	0.9	RT
3.183	0.381	RT	0.948	0.209	RT	4.324	0.128	RT	1.109	0.428	RT	2.446	2.416	RT	3.003	1.438	RT	2.744	2.399	RT	7.379	0.738	RT	3.734	1.022	RT
2.092	0.43	RT	1.526	0.162	RT	5.763	0.273	RT	2.777	1.355	RT	2.224	2.833	RT	1.543	0.989	RT	3.257	1.926	RT	8.726	0.938	RT	0.536	0.409	RT
1.096	0.345	RT	0.989	0.002	RT	1.932	0.044	RT	4.435	1.448	RT	4.841	3.774	RT	0.353	0.055	RT	1.763	1.322	RT	5.473	0.718	RT	0.517	0.572	RT
1.748	0.276	RT	1.191	0.411	RT	1.838	0.225	RT	2.487	0.649	RT	3.555	3.536	RT	2.162	1.407	RT	4.285	0.733	RT	2.572	0.524	RT	1.806	1.392	RT
2.053	0.064	RT	2.06	0.473	RT	1.207	0.082	RT	2.863	0.768	RT	3.34	2.855	RT	0.354	0.477	RT	3.112	1.472	RT	3.266	0.851	RT	3.536	0.662	RT
1.867	0.092	RT	0.589	0.184	RT	4.086	0.31	RT	3.884	1.918	RT	3.391	2.833	RT	0.345	0.613	RT	2.018	0.856	RT	5.679	0.237	RT	4.183	1.511	RT
1.987	0.198	RT	1.617	0.34	RT	4.332	0.034	RT	1.89	0.624	RT	2.68	2.894	RT	3.708	1.298	RT	4.761	1.671	RT	2.739	0.703	RT	4.202	0.599	RT
1.983	0.015	RT	1.654	0.4	RT	2.808	0.011	RT	3.982	1.391	RT	2.147	1.981	RT	1.393	0.853	RT	3.177	0.885	RT	5.231	0.64	RT	0.633	0.415	RT
2.033	0.007	RT	2.481	0.589	RT	3.37	0.739	RT	2.841	1.175	RT	7.501	3.25	RT	0.441	0.35	RT	3.669	1.825	RT	3.22	0.389	RT	0.567	0.58	RT
4.505	0.613	RT	0.085	0.023	RT	6.058	0.527	RT	3.245	1.921	RT	3.266	1.026	RT	2.112	0.698	RT	3.675	0.625	RT	8.549	5.878	RT	0.597	0.881	RT
1.711	0.088	RT	0.305	0.021	RT	3.175	0.891	RT	6.908	1.304	RT	2.804	2.725	RT	1.397	0.538	RT	2.164	5.675	RT	10.431	2.837	RT	2.045	0.906	RT
1.113	0.193	RT	1.286	0.308	RT	5.679	0.542	RT	4.716	0.934	RT	3.779	1.639	RT	3.856	0.677	RT	1.597	0.823	RT	8.072	4.163	RT	1.282	0.712	RT
0.558	0.325	RT	1.298	0.2	RT	4.766	0.544	RT	2.004	0.747	RT	0.218	0.514	RT	2.071	0.845	RT	2.717	2.931	RT	4.163	0.66	RT	6.177	0.976	RT
1.012	0.819	RT	1.647	6.487	RT	1.74	0.493	RT	2.981	2.832	RT	0.226	0.603	RT	0.972	0.305	RT	3.615	1.671	RT	3.122	0.483	RT	0.538	0.45	RT
1.643	0.599	RT	0.65	0.117	RT	2.196	0.216	RT	3.284	1.398	RT	2.502	2.225	RT	1.224	0.616	RT	3.135	1.577	RT	1.723	0.058	RT	0.992	0.464	RT
5.202	1.212	RT	2.831	0.324	RT	3.33	0.14	RT	4.325	3.246	RT	5.93	1.363	RT	1.573	1.475	RT	1.529	1.77	RT	2.31	0.13	RT	1.59	4.5	RT
7.183	1.301	RT	0.263	0.048	RT	7.605	0.24	RT	0.938	1.429	RT	4.171	2.661	RT	6.887	0.573	RT	2.609	3.705	RT	5.824	0.859	RT	1.322	0.567	RT
2.141	1.453	RT	1.005	0.055	RT	1.988	0.349	RT	1.738	0.873	RT	0.418	0.909	RT	0.363	0.268	RT	2.536	1.087	RT	7.594	0.753	RT	4.138	0.865	RT
6.271	1.001	RT	0.977	0.075	RT	2.556	0.223	RT	0.689	0.339	RT	0.41	0.588	RT	2.032	0.35	RT	2.591	1.536	RT	3.639	0.325	RT	0.568	0.684	RT
4.898	2.228	RT	1.384	0.664	RT	1.655	0.25	RT	2.365	1.272	RT	4.587	2.376	RT	2.16	0.556	RT	2.169	1.346	RT	10.064	0.477	RT	0.084	0.347	RT
7.921	0.849	RT	0.878	0.253	RT	2.14	0.022	RT	5.468	2.37	RT	0.587	0.836	RT	1.75	0.458	RT	2.079	0.999	RT	10.887	2.667	RT	4.317	0.805	RT
1.8	1.855	RT	2.625	0.178	RT	2.22	0.032	RT	1.321	0.96	RT	0.416	0.714	RT	1.136	0.483	RT	3.62	0.841	RT	6.2	0.977	RT	7.4	1.15	RT
4.765	0.573	RT	0.613	0.076	RT	2.694	0.043	RT	0.436	0.549	RT	0.859	0.74	RT	1.375	0.295	RT	2.338	1.404	RT	12.454	1.527	RT	0.735	0.399	RT
2.017	2.657	RT	3.57	0.648	RT	2.147	0.006	RT	2.527	1.35	RT	1.387	0.974	RT	1.09	0.413	RT	2.335	1.283	RT	8.397	3.328	RT	4.363	0.912	RT
1.568	0.513	RT	1.676	0.521	RT	1.861	0.146	RT	4.123	2.713	RT	1.814	1.025	RT	2.376	0.752	RT	4.382	2.322	RT	11.359	0.91	RT	1.966	0.681	RT
1.309	2.106	RT	0.986	0.088	RT	3.311	0	RT	2.835	1.868	RT	0.523	0.653	RT	2.54	0.912	RT	5.973	2.702	RT	5.63	5.536	RT	4.481	3.039	RT
2.755	0.472	RT	0.685	1.368	RT	2.881	0.019	RT	0.539	0.255	RT	0.573	0.751	RT	1.127	1.825	RT	1.689	4.764	RT	10.22	1.69	RT	2.823	1.052	RT
0.76	1.1	RT	2.005	0.797	RT	0.614	0.004	RT	8.043	2.646	RT	2.44	2.72	RT	0.711	0.98	RT	1.336	0.687	RT	1.648	0.551	RT	0.668	0.141	RT
1.191	0.311	RT	1.049	0.133	RT	0.314	0	RT	2.488	1.302	RT	2.989	1.56	RT	2.267	0.679	RT	4.308	1.594	RT	1.738	0.276	RT	2.417	0.487	RT
1.012	1.413	RT	1.842	0.399	RT	1.695	0.087	RT	5.719	2.273	RT	2.368	0.959	RT	2.043	0.335	RT	4.209	5.306	RT	5.709	0.397	RT	0.738	0.385	RT
1.351	0.477	RT	0.773	1.148	RT	4.484	0.26	RT	0.465	0.396	RT	1.349	0.463	RT	0.471	0.197	RT	4.441	2.678	RT	6.344	1.692	RT	4.689	1.113	RT
1.751	0.401	RT	0.405	0.004	RT	1.353	0	RT	0.772	0.912	RT	2.681	0.707	RT	0.595	0.317	RT	4.18	0.953	RT	7.324	1.192	RT	4.732	1.15	RT
1.22	0.179	RT	1.121	1.546	RT	2.433	0.254	RT	1.671	0.796	RT	0.427	0.531	RT	0.375	0.423	RT	4.261	1.154	RT	2.409	2.974	RT	0.874	0.294	RT
1.542	0.487	RT	0.278	0.043	RT	4.609	0.483	RT	3.764	1.487	RT	0.526	0.824	RT	2.223	0.73	RT	2.623	1.031	RT	2.593	1.456	RT	8.023	1.158	RT
1.623	0.343	RT	2.572	0.287	RT	3.755	0.07	RT	2.407	1.053	RT	1.685	0.956	RT	0.924	0.83	RT	1.487	1.929	RT	6.558	3.473	RT	1.723	0.35	RT
1.541	0.328	RT	1.317	0.179	RT	1.892	0.015	RT	2.636	1.617	RT	0.511	0.11	RT	2.235	1.395	RT	3.997	1.619	RT	1.869	0.446	RT	0.475	0.316	RT
2.478	0.551	RT	1.571	0.099	RT	1.436	0.131	RT	3.091	1.773	RT	0.349	0.025	RT	1.008	0.541	RT	1.729	1.932	RT	7.075	1.083	RT	4.81	0.771	RT
2.372	0.386	RT	0.09	0.005	RT	0.716	0	RT	3.218	5.116	RT	0.494	1.455	RT	2.305	0.689	RT	2.526	2.659	RT	5.14	3.336	RT	5.484	0.905	RT
1.592	0.302	RT	0.484	0.187	RT	4.371	0.471	RT	0.866	0.489	RT	0.296	1.146	RT	0.388	0.171	RT	3.583	1.634	RT	9.456	0.737	RT	5.372	1.759	RT
1.304	0.043	RT	1.095	0.235	RT	2.286	0.074	RT	0.436	0.432	RT	0.322	0.023	RT	0.442	0.252	RT	4.001	1.976	RT	11.362	0.943	RT	3.638	2.143	RT
1.524	0.216	RT	1.651	0.417	RT	3.521	0.036	RT	1.776	0.935	RT	4.302	1.468	RT	1.226	0.272	RT	3.644	1.275	RT	2.082	0.29	RT	1.052	0.408	RT
1.053	0.056	RT	2.737	0.617	RT	1.41	0.202	RT	2.223	1.473	RT	0.646	0.745	RT	1.159	0.444	RT	4.427	3.161	RT	6.256	0.338	RT	3.055	1.448	RT
1.065	0.285	RT	2.965	0.592	RT	0.919	0.395	RT	0.707	0.665	RT	0.412	0.275	RT	0.804	0.459	RT	4.363	1.47	RT	6.068	1.317	RT	1.65	1.889	RT
1.081	0.176	RT	3.841	0.222	RT	4.66	0.038	RT	1.068	0.454	RT	0.067	0.073	RT	2.44	1.204	RT	4.832	2.244	RT	7.599	3.494	RT	0.544	0.602	RT
0.845	0.062	RT	0.901	0.219	RT	0.8	0.085	RT	3.75	1.127	RT	0.487	0.092	RT	0.718	0.455	RT	2.619	3.952	RT	4.882	0.92	RT	4.867	0.665	RT
1.123	0.25	RT	2.18	0.504	RT	3.721	0.437	RT	4.619	1.364	RT	0.631	0.46	RT	0.44	0.32	RT	2.73	6.61	RT	12.058	9.499	RT	2.463	0.821	RT
0.514	0.091	RT	2.09	0.469	RT	1.565	0	RT	4.986	1.873	RT	0.413	0.306	RT	0.351	0.799	RT	2.817	1.647	RT	11.711	11.902	RT	3.697	1.088	RT
0.901	3.956	RT	2.795	0.208	RT	4.736	0.152	RT	2.546	2.317	RT	0.372	0.66	RT	0.613	1.436	RT	3.046	1.084	RT	11.624	3.008	RT	0.426	0.159	RT
1.172	0.218	RT	0.033	0.009	RT	1.582	0	RT	2.844	1.204	RT	1.551	1.294	RT	2.416	0.962	RT	4.989	1.42	RT	4.588	0.334	RT	0.319	0.439	RT
1.131	3.639	RT	2.412	0.4	RT	4.418	0.198	RT	3.904	1.774	RT	0.418	0.65	RT	2.508	0.344	RT	1.922	1.864	RT	7.722	0.806	RT	5.433	1.021	RT
2.298	0.42	RT	0.55	0.16	RT	1.14	0.009	RT	2.834	1.087	RT	0.146	0.41	RT	1.262	0.452	RT	2.625	1.136	RT	8.288	0.484	RT	1.071	0.452	RT
1.248	0.493	RT	0.988	0.163	RT	1.5	0.089	RT	2.61	1.075	RT	0.359	0.659	RT	1.833	1.269	RT	3.981	1.368	RT	6.819	0.367	RT	2.439	0.914	RT
2.245	0.353	RT	0.599	0.366	RT	3.345	0.203	RT	2.724	1.143	RT	2.624	1.217	RT	2.937	2.331	RT	2.894	1.415	RT	9.46	0.808	RT	3.204	1.239	RT
1.178	0.449	RT	0.167	0.245	RT	2.339	0.492	RT	1.092	0.482	RT	1.204	0.417	RT	0.146	0.082	RT	1.124	1.643	RT	0.803	0.269	RT	0.538	0.258	RT
1.076	0.726	RT	1.592	0.79	RT	4.097	0.387	RT	2.216	1.009	RT	1.809	0.758	RT	0.727	0.711	RT	3.283	3.582	RT	4.403	0.055	RT	4.535	1.615	RT
1.463	0.28	RT	1.387	0.254	RT	4.626	0.329	RT	3.213	1.793	RT	0.47	0.261	RT	0.964	0.16	RT	2.151	1.055	RT	4.328	0.13	RT	4.84	1.101	RT
0.973	0.386	RT	1.622	0.092	RT	2.684	0.119	RT	6.821	2.57	RT	3.263	0.926	RT	0.776	1.31	RT	3.864	1.159	RT	7.628	0.654	RT	7.624	1.269	RT
1.073	0.36	RT	1.181	0.319	RT	3.508	0.217	RT	1.959	0.91	RT	0.714	1.052	RT	3.956	0.537	RT	1.263	1.147	RT	3.248	0.14	RT	0.374	0.35	RT
1.172	0.321	RT	0.904	0.284	RT	4.342	0.346	RT	4.708	1.119	RT	0.817	0.546	RT	0.943	0.407	RT	2.153	0.731	RT	9.92	8.345	RT	1.172	0.881	RT
1.646	0.282	RT	0.511	0.111	RT	2.355	0.227	RT	2.257	1.032	RT	0.424	0.079	RT	1.116	0.17	RT	3.345	5.298	RT	10.7	2.292	RT	6.194	4.191	RT
2.626	0.306	RT	0.41	0.162	RT	1.29	0.047	RT	5.211	4.075	RT	0.405	0.554	RT	3.283	0.356	RT	5.648	1.243	RT	6.67	0.509	RT	3.492	1.322	RT
1.2	0.257	RT	1.012	0.375	RT	3.952	0.082	RT	1.429	0.788	RT	0.375	0.387	RT	2.585	1.936	RT	2.247	1.296	RT	1.94	0.461	RT	1.638	0.707	RT
1.046	0.817	RT	0.905	0.23	RT	7.099	0.436	RT	4.731	1.265	RT	0.374	0.72	RT	2.978	0.763	RT	4.273	1.626	RT	6.549	0.596	RT	4.953	1.312	RT
1.077	0.577	RT	0.781	0.241	RT	3.662	0.135	RT	1.115	0.915	RT	3.299	1.191	RT	2.189	0.656	RT	5.351	1.82	RT	6.494	0.646	RT	5.014	1.303	RT
0.954	0.529	RT	2.603	0.198	RT	1.335	0.097	RT	6.075	7.048	RT	1.906	2.029	RT	4.692	0.73	RT	5.801	1.291	RT	10.861	2.255	RT	3.892	0.917	RT
0.981	0.269	RT	1.351	6.647	RT	1.621	0.025	RT	5.634	2.199	RT	0.821	1.044	RT	0.483	0.114	RT	4.321	1.598	RT	7.937	7.069	RT	4.825	0.696	RT
0.885	0.181	RT	2.638	0.284	RT	3.756	0.251	RT	5.054	1.954	RT	2.401	1.13	RT	1.407	0.417	RT	2.104	1.23	RT	9.773	3.363	RT	1.946	0.745	RT
0.519	4.346	RT	2.87	0.349	RT	2.055	0.215	RT	5.064	6.897	RT	0.509	0.281	RT	1.007	0.384	RT	4.269	1.28	RT	6.769	5.631	RT	0.379	0.448	RT
0.49	0.671	RT	0.688	0.068	RT	3.527	0.052	RT	4.961	1.382	RT	0.61	0.99	RT	1.346	1.455	RT	6.024	2.241	RT	8.519	4.45	RT	0.965	0.578	RT
0.903	0.507	RT	0.027	0.006	RT	4.019	0.255	RT	5.291	1.345	RT	0.393	0.089	RT	1.263	0.441	RT	2.594	1.269	RT	10.279	3.868	RT	0.445	0.443	RT
1.756	0.397	RT	0.45	0.042	RT	4.869	0.355	RT	3.698	1.394	RT	1.976	1.782	RT	1.52	0.343	RT	4.492	1.541	RT	9.54	3.338	RT	1.323	0.561	RT
1.006	0.27	RT	2.792	0.27	RT	1.285	0.235	RT	0.579	0.378	RT	1.405	1.9	RT	0.209	0.072	RT	4.678	1.292	RT	1.092	0.305	RT	4.368	1.472	RT
1.884	0.208	RT	0.713	0.358	RT	1.549	0.074	RT	2.752	0.798	RT	2.001	1.458	RT	1.246	0.843	RT	2.28	1.699	RT	3.201	0.519	RT	3.986	7.722	RT
1.183	0.039	RT	2.859	0.282	RT	1.652	0.051	RT	2.291	0.891	RT	1.161	1.273	RT	2.89	0.448	RT	4.194	2.054	RT	2.687	0.853	RT	4.247	1.341	RT
0.937	0.11	RT	0.426	0.155	RT	2.121	0	RT	3.759	3.883	RT	2.065	1.315	RT	1.437	0.493	RT	4.445	1.556	RT	6.046	0.75	RT	4.547	2.174	RT
1.826	0.318	RT	2.072	0.397	RT	2.045	0.157	RT	2.134	0.889	RT	0.92	0.819	RT	0.804	0.635	RT	2.553	1.085	RT	3.579	0.658	RT	2.575	2.474	RT
1.061	0.019	RT	0.86	0.352	RT	1.172	0.421	RT	3.332	1.252	RT	0.845	0.373	RT	1.676	0.851	RT	7.092	1.661	RT	7.316	0.879	RT	2.272	0.938	RT
0.805	0.025	RT	0.285	0.11	RT	7.562	0.461	RT	1.716	0.761	RT	0.644	0.392	RT	0.454	0.231	RT	2.865	3.268	RT	6.518	0.945	RT	2.26	0.782	RT
1.161	0.094	RT	2.356	0.242	RT	1.709	0.046	RT	5.467	1.748	RT	0.687	0.514	RT	1.749	0.528	RT	3.027	2.028	RT	6.535	1.126	RT	0.642	1.216	RT
0.553	0.126	RT	1.943	0.246	RT	7.057	0.23	RT	2.115	1.256	RT	2.883	1.713	RT	0.96	1.537	RT	1.769	3.642	RT	6.112	0.952	RT	3.876	1.586	RT
1.605	0.448	RT	1.478	0.118	RT	2.447	0.16	RT	3.921	0.998	RT	4.371	0.866	RT	1.786	0.441	RT	2.317	1.039	RT	1.287	0.153	RT	0.41	0.293	RT
0.965	0.443	RT	0.443	0.04	RT	1.742	0.356	RT	3.191	1.491	RT	0.904	0.19	RT	0.476	0.147	RT	2.387	1.127	RT	6.75	1.454	RT	6.695	1.272	RT
1.09	0.385	RT	0.248	0.008	RT	4.468	0.239	RT	0.745	0.541	RT	6.244	4.763	RT	1.19	0.512	RT	3.319	2.69	RT	6.313	1.466	RT	0.666	0.36	RT
0.955	0.526	RT	0.933	0.107	RT	1.962	0.046	RT	0.956	0.765	RT	0.396	0.222	RT	1.309	0.296	RT	2.405	1.428	RT	6.047	1.575	RT	0.203	0.377	RT
1.92	0.416	RT	1.502	0.46	RT	2.645	0.121	RT	2.838	1.709	RT	0.568	0.245	RT	1.51	0.458	RT	2.353	2.094	RT	8.263	1.5	RT	6.073	2.46	RT
1.544	0.826	RT	3.191	0.351	RT	2.224	0.264	RT	1.108	0.699	RT	1.456	0.53	RT	4.607	1.18	RT	2.027	0.882	RT	6.598	1.441	RT	7.206	1.681	RT
1.429	0.403	RT	1.512	0.161	RT	1.83	0.451	RT	1.818	0.971	RT	3.935	1.888	RT	3.362	0.388	RT	2.974	1.104	RT	6.12	0.674	RT	1.972	0.559	RT
2.382	0.03	RT	0.317	0.207	RT	4.476	0.701	RT	0.799	0.714	RT	4.44	1.086	RT	1.293	0.673	RT	3.306	1.267	RT	4.615	0.427	RT	1.224	0.587	RT
0.959	0.481	RT	1.122	0.093	RT	3.232	0.319	RT	1.023	0.654	RT	5.34	0.839	RT	1.297	0.436	RT	1.525	0.539	RT	5.357	0.435	RT	0.383	0.232	RT
2.761	0	RT	1.575	0.407	RT	5.279	0.163	RT	5.767	1.734	RT	2.078	0.387	RT	0.267	0.175	RT	4.413	1.767	RT	1.129	0.217	RT	0.713	0.427	RT
0.937	0.325	RT	2.087	0.106	RT	3.638	0.119	RT	1.508	0.988	RT	5.373	0.916	RT	0.177	0.065	RT	3.664	1.718	RT	3.259	0.645	RT	4.93	1.01	RT
0.86	0.849	RT	2.371	4.699	RT	2.967	0.108	RT	2.888	1.521	RT	4.39	0.581	RT	0.829	0.41	RT	1.383	0.738	RT	4.791	0.938	RT	3.122	0.718	RT
1.254	0.125	RT	2.056	0.468	RT	2.543	0.338	RT	2.148	1.08	RT	5.242	0.409	RT	0.366	0.176	RT	1.867	1.469	RT	8.129	1.254	RT	1.541	0.892	RT
0.724	1.468	RT	0.155	0.024	RT	1.741	0.706	RT	5.969	10.943	RT	0.227	0.053	RT	0.226	0.181	RT	3.971	1.895	RT	6.892	0.977	RT	1.088	0.646	RT
0.762	0.7	RT	0.915	0.456	RT	2.467	0.165	RT	2.826	2.235	RT	2.073	0.345	RT	1.931	0.666	RT	2.79	1.001	RT	7.062	1.243	RT	1.05	0.449	RT
1.239	0.685	RT	1.002	2.251	RT	4.226	0.36	RT	2.044	1.048	RT	0.807	0.272	RT	1.222	0.273	RT	3.015	1.737	RT	5.988	1.085	RT	3.412	0.743	RT
1.36	0.317	RT	1.951	0.211	RT	3.336	0.122	RT	3.065	0.804	RT	6.43	1.417	RT	2.337	0.255	RT	3.649	1.559	RT	8.799	1.48	RT	2.702	1.258	RT
0.843	0.253	RT	2.462	3.533	RT	2.81	0.674	RT	3.64	2.283	RT	1.881	0.475	RT	0.248	0.4	RT	2.535	0.686	RT	6.305	1.664	RT	3.501	1.351	RT
0.72	0.446	RT	0.255	0.14	RT	0.506	0.002	RT	4.483	1.496	RT	0.167	0.909	N	1.168	0.587	RT	2.955	1.496	RT	7.785	0.897	RT	1.829	0.594	RT
0.696	0.068	RT	1.834	0.504	RT	1.634	0.253	RT	1.604	0.857	RT	0.364	0.478	N	0.941	0.141	RT	3.088	1.884	RT	6.502	0.612	RT	0.968	0.582	RT
1.73	0.794	RT	0.941	0.071	RT	1.634	0.446	RT	2.72	0.92	RT	0.216	0.484	N	1.792	0.344	RT	3.949	2.535	RT	4.792	0.972	RT	1.737	0.494	RT
5.598	0.71	RT	1.02	0.099	RT	2.157	0.459	RT	2.981	2.341	RT	0.06	0.368	N	1.818	0.858	RT	2.56	0.975	RT	6.073	0.726	RT	0.355	0.306	RT
0.89	0.286	RT	0.241	0.23	RT	2.049	0.2	RT	2.927	1.057	RT	0.125	0.51	T	1.179	0.479	RT	3.334	2.623	RT	5.134	0.569	RT	4.74	0.954	RT
0.736	0.104	RT	0.315	0.051	RT	1.234	0.161	RT	2.52	0.843	RT	0.566	0.53	T	1.098	0.944	RT	1.636	0.747	RT	5.18	0.702	RT	3.087	0.979	RT
3.655	0.596	RT	1.197	0.296	RT	1.487	0.168	RT	0.675	0.322	RT	0.632	0.581	T	1.478	0.78	RT	3.783	3.39	RT	4.657	0.452	RT	0.672	0.562	RT
0.785	0.056	RT	1.747	0.277	RT	3.143	0.149	RT	2.835	1.267	RT	0.423	0.485	T	2.264	0.472	RT	1.604	0.671	RT	7.387	0.703	RT	7.948	2.247	RT
1.396	0.133	RT	0.632	0.268	RT	2.853	0.367	RT	1.985	1.458	RT	0.232	0.542	T	2.005	0.661	RT	3.283	1.688	RT	4.147	0.552	RT	2.329	0.834	RT
3.193	0.395	RT	0.469	0.142	RT	1.38	0.069	RT	0.353	0.368	RT	0.422	0.341	T	0.912	0.112	RT	1.802	2.83	RT	5.085	0.911	RT	2.311	0.714	RT
0.815	0.31	RT	0.397	0.141	RT	4.21	0.149	RT	2.817	0.963	RT	0.597	1.676	T	0.424	0.277	RT	3.194	1.394	RT	4.803	0.511	RT	3.448	0.679	RT
4.206	0.361	RT	1.635	0.047	RT	2.891	0.424	RT	3.149	0.911	RT	0.548	0.415	T	2.235	1.288	RT	3.237	1.183	RT	2.954	0.45	RT	1.109	0.684	RT
1.079	0.315	RT	0.572	0.099	RT	0.645	0	RT	3.128	1.363	RT	0.617	0.47	T	2.265	0.462	RT	3.274	1.287	RT	5.095	0.823	RT	2.495	0.953	RT
0.815	0.281	RT	3.34	0.734	RT	2.626	0.08	RT	2.254	1.787	RT	0.61	0.404	T	4.966	0.855	RT	5.214	3.375	RT	3.478	1.841	RT	1.125	0.635	RT
4.356	0.549	RT	0.265	0.067	RT	1.437	0.01	RT	3.823	2.627	RT	0.411	0.969	T	2.821	0.903	RT	2.308	4.422	RT	3.564	2.351	RT	4.456	0.985	RT
4.698	0.374	RT	1.467	0.262	RT	4.105	0.633	RT	3.004	1.348	RT	0.491	0.592	T	1.512	0.456	RT	3.328	1.102	RT	2.409	0.342	RT	3.653	0.842	RT
3.47	0.298	RT	1.905	3.875	RT	3.007	0.237	RT	1.697	0.916	RT	0.786	0.395	T	0.314	0.108	RT	3.522	1.113	RT	4.359	0.588	RT	3.797	1.271	RT
4.12	0.395	RT	0.711	0.073	RT	5.479	0.473	RT	5.553	1.354	RT	0.794	0.576	T	0.367	0.265	RT	1.052	0.494	RT	3.278	0.849	RT	0.434	0.631	RT
2.747	0.299	RT	1.673	0.136	RT	4.959	0.421	RT	1.354	0.88	RT	0.856	0.421	T	0.431	0.439	RT	4.008	1.047	RT	8.267	1.522	RT	5.746	1.576	RT
2.8	0.246	RT	1.94	0.204	RT	1.53	0.359	RT	5.221	2.359	RT	0.642	0.3	T	2.657	2.32	RT	3.214	3.687	RT	5.005	0.564	RT	2.54	1.176	RT
1.934	1.918	RT	2.337	0.35	RT	1.327	0.015	RT	2.303	1.274	RT	0.056	0.833	N	1.723	0.613	RT	3.236	1.891	RT	7.425	0.663	RT	3.754	0.971	RT
3.402	0.413	RT	1.69	1.413	RT	8.5	1.001	RT	0.67	0.499	RT	0.197	0.77	N	1.22	0.857	RT	0.701	0.287	RT	1.985	0.581	RT	5.171	1.394	RT
3.831	0.582	RT	1.638	2.752	RT	1.868	0.009	RT	5.511	2.718	RT	0.027	0.867	T	1.7	0.395	RT	1.923	1.474	RT	0.291	0.085	RT	5.197	1.35	RT
1.546	0.247	RT	2.389	0.366	RT	1.271	0.048	RT	4.336	1.343	RT	0.041	0.707	N	0.38	0.214	RT	3.476	1.707	RT	5.023	4.938	RT	0.816	0.661	RT
1.612	0.461	RT	0.425	0.173	RT	2.675	0.249	RT	2.635	1.771	RT	0.038	0.589	N	0.888	0.53	RT	3.365	1.193	RT	1.718	0.386	RT	3.913	1.249	RT
2.868	0.455	RT	0.621	0.535	RT	3.975	0.079	RT	2.483	1.106	RT	0.082	0.895	T	0.328	0.303	RT	3.048	1.739	RT	8.145	4.506	RT	0.47	0.344	RT
2.347	0.477	RT	1.579	9.034	RT	2.572	0.168	RT	1.466	1.13	RT	0.049	0.605	T	0.347	0.355	RT	2.542	4.17	RT	10.27	1.792	RT	2.783	0.929	RT
2.094	0.51	RT	1.839	0.157	RT	3.676	0.701	RT	1.022	0.891	RT	0.136	0.565	N	2.112	0.534	RT	3.011	1.103	RT	4.327	3.684	RT	0.171	0.403	RT
1.976	0.368	RT	0.165	0.042	RT	2.413	0.025	RT	1.471	0.845	RT	0.187	0.658	N	0.352	0.268	RT	2.632	1.395	RT	4.211	0.55	RT	3.357	1.038	RT
2.85	0.437	RT	1.914	0.196	RT	3.487	0.535	RT	3.524	1.256	RT	0.049	0.542	N	0.624	0.566	RT	3.291	0.983	RT	3.788	5.363	RT	3.651	0.825	RT
1.193	0.212	RT	1.324	0.422	RT	1.804	0.313	RT	5.146	1.755	RT	0.084	0.544	N	4.754	1.577	RT	5.833	1.601	RT	3.204	0.413	RT	6.189	1.141	RT
2.104	0.895	RT	0.311	0.112	RT	2.491	0.017	RT	7.531	2.224	RT	0.206	0.623	N	1.673	0.458	RT	6.293	1.622	RT	7.084	0.722	RT	4.474	1.002	RT
2.088	0.44	RT	0.84	0.481	RT	2.049	0.015	RT	2.227	0.657	RT	0.36	0.708	N	1.717	0.547	RT	3.066	12.867	RT	5.809	0.444	RT	6.029	1.444	RT
2.069	0.675	RT	1.024	1.958	RT	2.633	0.236	RT	0.976	1.024	RT	0.169	0.518	N	1.818	0.929	RT	1.389	0.74	RT	3.047	0.434	RT	6.699	4.983	RT
1.665	0.402	RT	0.27	0.057	RT	1.165	0.01	RT	5.354	2.757	RT	0.13	0.574	N	2.1	0.568	RT	3.885	1.194	RT	4.441	0.287	RT	5.079	0.86	RT
1.663	0.421	RT	0.591	0.119	RT	3.469	0.535	RT	2.817	1.348	RT	0.15	0.606	N	1.39	0.679	RT	3.133	2.68	RT	4.334	3.954	RT	6.041	2.37	RT
2.427	0.769	RT	1.212	1.048	RT	5.608	0.107	RT	3.193	1.956	RT	0.424	0.698	N	1.02	1.005	RT	3.484	1.651	RT	2.028	0.434	RT	0.201	0.344	RT
2.294	0.537	RT	0.105	0.023	RT	1.742	0.242	RT	3.582	1.485	RT	0.585	0.886	N	3.182	1.25	RT	2.415	1.395	RT	5.688	4.24	RT	1.286	0.731	RT
1.867	0.517	RT	0.16	0.015	RT	0.904	0.246	RT	1.005	0.351	RT	0.535	0.632	N	2.301	0.492	RT	3.126	3.012	RT	5.454	0.703	RT	4.059	0.926	RT
1.731	0.377	RT	0.286	0.212	RT	0.994	0.027	RT	2.107	0.853	RT	0.435	0.485	N	0.409	0.333	RT	0.661	0.359	RT	6.57	5.602	RT	5.545	1.54	RT
2.416	1.27	RT	1.966	0.432	RT	3.021	0.112	RT	4.046	2.21	RT	0.053	0.381	N	2.315	0.64	RT	3.718	1.739	RT	6.608	0.664	RT	2.189	0.886	RT
2.295	0.705	RT	2.02	0.435	RT	3.846	0.345	RT	5.397	1.713	RT	0.294	0.495	N	2.036	0.868	RT	4.793	1.759	RT	4.412	1.599	RT	1.186	0.638	RT
2.058	0.555	RT	0.95	0.279	RT	1.339	0.043	RT	2.02	0.776	RT	0.408	0.521	N	1.597	1.18	RT	5.384	1.112	RT	4.174	0.432	RT	2.882	0.954	RT
2.196	1.073	RT	0.757	0.301	RT	1.572	0.118	RT	2.89	1.056	RT	0.207	0.444	N	0.762	0.751	RT	4.047	0.98	RT	4.568	1.094	RT	3.181	1.157	RT
2.627	0.538	RT	0.281	0.021	RT	0.881	0.013	RT	0.274	0.089	RT	0.247	0.559	N	1.634	0.728	RT	4.316	1.028	RT	3.902	0.866	RT	4.18	2.785	RT
1.749	2.667	RT	0.814	0.281	RT	2.463	0.024	RT	1.355	1.133	RT	0.128	0.511	N	1.678	1.86	RT	3.841	1.679	RT	6.17	2.686	RT	3.25	0.9	RT
1.611	0.523	RT	0.579	0.326	RT	2.805	0.252	RT	4.82	1.801	RT	0.069	0.767	N	3.075	1.448	RT	3.266	1.027	RT	2.743	0.59	RT	5.488	1.118	RT
1.831	0.894	RT	2.14	0.591	RT	3.787	0.257	RT	2.192	1.284	RT	0.364	0.533	N	2.924	1.206	RT	3.246	4.136	RT	6.181	0.989	RT	0.737	0.618	RT
2.518	0.517	RT	0.605	0.119	RT	3.874	0.269	RT	3.865	2.331	RT	0.161	0.621	N	3.83	1.704	RT	3.893	2.281	RT	3.374	0.365	RT	0.701	0.578	RT
1.693	0.471	RT	0.09	0.009	RT	3.985	0.411	RT	0.596	0.448	RT	0.132	0.552	N	0.966	0.825	RT	2.615	1.051	RT	2.678	0.468	RT	1.297	1.07	RT
4.121	0.59	RT	0.6	0.099	RT	8.697	0.837	RT	2.078	1.304	RT	0.116	0.347	N	2.475	1.347	RT	2.868	2.452	RT	3.073	0.944	RT	4.141	1.195	RT
1.425	0.424	RT	1.493	0.124	RT	4.272	0.17	RT	1.007	0.534	RT	0.077	1.16	N	3.876	1.042	RT	3.259	1.88	RT	4.4	1.146	RT	2.169	0.829	RT
1.759	1.35	RT	3.181	0.9	RT	2.537	0.016	RT	1.564	1.008	RT	0.13	0.54	N	4.484	1.094	RT	3.413	1.303	RT	1.764	0.293	RT	1.932	0.739	RT
1.854	1.291	RT	0.059	0	RT	4.201	0.144	RT	2.912	1.434	RT	0.15	0.989	N	2.815	0.709	RT	4.505	1.741	RT	5.038	1.015	RT	2.994	1.176	RT
1.455	0.346	RT	0.906	0.555	RT	6.438	0.164	RT	3.854	1.907	RT	0.286	0.444	N	2.505	1.619	RT	3.639	1.748	RT	6.019	1.439	RT	0.906	0.644	RT
1.748	0.443	RT	2.723	0.379	RT	1.247	0.03	RT	2.423	1.298	RT	0.099	0.586	N	2.717	0.862	RT	4.736	1.707	RT	3.687	0.946	RT	1.538	0.553	RT
1.628	0.44	RT	0.606	0.15	RT	11.752	1.578	RT	5.814	10.392	RT	0.23	0.49	N	0.431	0.519	RT	2.964	2.488	RT	9.875	8.599	RT	3.197	1.091	RT
1.622	0.319	RT	2.096	0.286	RT	0.989	0.516	RT	0.709	1.257	RT	0.316	0.552	N	0.695	0.459	RT	3.158	1.051	RT	6.536	0.66	RT	0.453	0.222	RT
6.014	0.797	RT	2.318	0.507	RT	2.798	0.21	RT	1.483	0.761	RT	0.155	0.517	N	0.55	0.603	RT	2.722	0.519	RT	1.691	2.194	RT	5.547	1.373	RT
1.218	0.269	RT	1.066	0.242	RT	6.448	0.201	RT	1.945	1.506	RT	0.407	0.574	N	1.454	0.318	RT	1.843	1.2	RT	2.47	0.867	RT	0.305	0.346	RT
1.361	0.103	RT	0.753	0.365	RT	4.125	0.209	RT	3.162	1.561	RT	0.448	0.539	N	0.46	0.452	RT	4.937	1.164	RT	2.415	0.757	RT	0.947	3.064	RT
2.058	0.984	RT	1.234	0.224	RT	2.236	0.12	RT	2.461	0.882	RT	0.2	0.464	N	0.43	0.141	RT	2.977	1.173	RT	4.913	4.352	RT	6.298	1.506	RT
1.438	0.174	RT	0.584	0.104	RT	1.611	0.466	RT	2.858	1.732	RT	0.103	0.609	N	1.185	0.657	RT	4.502	1.306	RT	6.315	1.189	RT	6.147	1.395	RT
1.799	0.284	RT	1.396	0.55	RT	6.886	0.645	RT	1.969	0.581	RT	0.218	0.448	N	2.658	0.564	RT	4.43	3.26	RT	2.28	1.069	RT	1.519	0.748	RT
3.481	0.354	RT	0.715	0.282	RT	2.694	0.274	RT	1.909	0.855	RT	0.358	0.467	N	2.374	0.607	RT	2.881	1.182	RT	5.264	1.01	RT	1.269	0.803	RT
2.019	0.4	RT	1.573	0.193	RT	1.97	0.042	RT	2.969	0.659	RT	0.232	0.558	N	1.708	0.628	RT	2.647	1.34	RT	4.791	2.484	RT	1.984	0.85	RT
2.355	0.38	RT	1.658	3.069	RT	2.776	0.088	RT	3.539	1.8	RT	0.513	0.472	N	2.114	0.442	RT	3.965	1.293	RT	2.142	0.467	RT	0.985	0.678	RT
1.465	0.403	RT	3.384	1.677	RT	1.172	0.124	RT	2.777	1.394	RT	0.239	0.498	N	2.114	0.531	RT	3.908	1.361	RT	4.546	4.483	RT	1.343	0.509	RT
0.659	1.084	RT	1.858	0.098	RT	6.679	0.548	RT	8.643	2.549	RT	0.162	0.385	N	0.17	0.085	RT	2.073	0.886	RT	4.14	4	RT	1.479	0.65	RT
1.872	0.219	RT	2.922	0.303	RT	0.787	0.396	RT	3.09	1.5	RT	0.383	0.592	N	1.616	0.376	RT	4.781	1.928	RT	4.292	2.525	RT	1.118	0.629	RT
2.524	0.204	RT	3.11	0.388	RT	2.633	0.074	RT	2.816	1.971	RT	0.293	0.469	N	1.088	0.702	RT	4.572	2.32	RT	3.92	2.847	RT	2.66	1.019	RT
2.617	0.544	RT	1.581	0.358	RT	6.77	0.73	RT	0.696	0.957	RT	0.052	0.707	N	4.145	0.939	RT	2.45	1.469	RT	2.532	0.921	RT	1.667	0.653	RT
0.713	0.286	RT	0.874	0.194	RT	1.736	0.162	RT	2.319	1.456	RT	0.25	0.442	N	0.466	0.491	RT	5.116	1.796	RT	2.689	2.176	RT	6.27	1.298	RT
1.336	0.468	RT	0.792	0.306	RT	2.568	0.036	RT	5.25	1.682	RT	0.375	0.577	N	0.378	0.415	RT	4.605	1.206	RT	2.752	1.251	RT	7.127	1.764	RT
4.345	0.348	RT	3.975	0.903	RT	4.285	0.223	RT	0.895	0.797	RT	0.311	0.555	N	4.715	0.602	RT	5.026	1.319	RT	3.482	0.636	RT	1.322	0.861	RT
1.848	0.864	RT	1.821	0.608	RT	4.11	0.617	RT	5.934	2.39	RT	0.041	0.71	N	1.566	0.804	RT	3.359	1.23	RT	4.289	0.785	RT	3.709	1.266	RT
1.739	0.46	RT	2.095	0.683	RT	4.9	0.402	RT	4.143	2.014	RT	0.335	0.865	N	0.394	0.574	RT	1.87	3.588	RT	1.628	0.365	RT	1.819	0.669	RT
4.435	0.503	RT	1.425	0.348	RT	8.429	0.428	RT	1.76	0.905	RT	0.396	0.579	N	0.782	0.253	RT	2.65	0.778	RT	4.792	0.823	RT	0.925	0.504	RT
2.54	0.156	RT	1.911	0.597	RT	2.495	0.178	RT	2.888	1.946	RT	0.362	0.578	N	1.506	0.261	RT	2.257	1.122	RT	2.09	1.053	RT	1.604	0.794	RT
2.049	0.528	RT	0.57	0.271	RT	5.552	0.197	RT	2.461	1.938	RT	0.375	0.482	N	1.697	0.508	RT	2.371	3.475	RT	2.551	1.092	RT	1.251	0.568	RT
3.038	0.508	RT	0.346	0.857	RT	2.265	0.212	RT	0.84	0.491	RT	0.174	0.826	N	0.823	0.322	RT	3.949	0.64	RT	4.02	0.826	RT	6.44	1.08	RT
2.886	0.275	RT	2.184	9.013	RT	4.879	0.387	RT	1.034	0.992	RT	0.352	0.583	N	0.798	0.505	RT	3.671	1.303	RT	4.458	2.003	RT	5.391	1.068	RT
3.162	0.413	RT	3.566	0.977	RT	8.403	0.178	RT	2.111	1.01	RT	0.405	0.538	N	3.558	0.922	RT	3.074	1.258	RT	4.507	1.103	RT	0.504	0.215	RT
4.036	0.068	RT	3.453	0.933	RT	4.684	0.229	RT	3.967	1.636	RT	0.335	0.638	N	1.498	0.597	RT	3.342	1.437	RT	4.843	0.825	RT	4.381	1.285	RT
3.55	0.341	RT	2.155	0.439	RT	0.746	0.018	RT	4.909	5.995	RT	0.363	0.556	N	2.245	0.721	RT	1.513	3.236	RT	3.104	0.555	RT	8.688	1.195	RT
2.27	0.023	RT	2.188	1.53	RT	0.602	0	RT	3.941	1.114	RT	0.192	0.617	T	1.348	0.247	RT	5.26	1.936	RT	4.142	0.703	RT	1.896	1.365	RT
2.941	0.526	RT	0.859	4.58	RT	4.118	0.527	RT	2.393	1.174	RT	0.285	0.594	T	2.781	1.182	RT	3.323	1.405	RT	2.73	0.37	RT	1.988	1.086	RT
3.249	0.469	RT	0.962	0.16	RT	7.79	0.428	RT	2.251	1.437	RT	0.167	0.677	T	3.093	0.863	RT	2.053	2.134	RT	4.07	1.039	RT	1.554	0.968	RT
2.51	0.305	RT	2.022	0.239	RT	3.267	0.509	RT	1.973	0.981	RT	0.078	0.576	T	0.494	0.757	RT	2.427	1.926	RT	4.463	0.73	RT	7.866	1.764	RT
2.288	0.235	RT	0.132	0.058	RT	2.451	0.273	RT	2.766	1.265	RT	0.367	0.757	T	0.962	1.287	RT	1.748	0.843	RT	5.137	0.859	RT	2.172	0.822	RT
1.934	0.556	RT	3.349	2.778	RT	4.641	0.44	RT	1.49	0.466	RT	0.243	0.542	T	0.872	0.726	RT	3.114	1.377	RT	5.739	1.032	RT	2.124	1.27	RT
3.675	0.259	RT	2.938	0.984	RT	3.387	0.258	RT	1.765	0.949	RT	0.15	0.505	T	1.316	0.359	RT	2.861	1.251	RT	3.095	0.898	RT	3.39	1.041	RT
3.527	0.14	RT	1.65	0.473	RT	4.881	0.18	RT	3.543	1.126	RT	0.108	0.503	T	0.445	0.411	RT	1.127	0.599	RT	2.231	0.341	RT	3.421	1.26	RT
0.974	0.63	RT	0.888	0.294	RT	4.019	0.401	RT	0.659	0.965	RT	0.179	0.424	T	4.105	0.622	RT	4.908	1.732	RT	2.512	0.661	RT	0.372	0.354	RT
2.047	0.275	RT	1.102	0.308	RT	1.165	0.58	RT	2.001	1.141	RT	0.148	0.491	T	0.559	0.79	RT	3.161	3.435	RT	3.727	1.333	RT	0.3	0.45	RT
0.97	0.148	RT	0.955	0.127	RT	4.028	0.78	RT	2.084	1.192	RT	0.098	0.334	T	2.711	0.964	RT	3.2	3.143	RT	2.786	1.182	RT	1.903	0.918	RT
1.956	0.011	RT	1.894	2.709	RT	2.549	0.304	RT	2.766	2.21	RT	0.381	0.662	T	2.03	0.67	RT	2.691	1.737	RT	3.782	1.143	RT	1.305	0.608	RT
2.68	0	RT	0.391	0.059	RT	5.45	0.369	RT	2.115	2.162	RT	0.035	0.677	T	1.919	0.749	RT	2.187	0.763	RT	1.839	1.867	RT	1.054	0.863	RT
2.537	0	RT	0.636	0.167	RT	5.578	0.507	RT	3.603	1.138	RT	0.218	0.638	T	1.918	0.817	RT	3.256	1.307	RT	2.484	1.272	RT	0.813	1.211	RT
2.012	0.094	RT	2.571	0.667	RT	3.451	0.354	RT	2.049	0.714	RT	0.163	0.639	T	0.514	0.764	RT	6.52	1.55	RT	2.564	1.975	RT	1.314	0.757	RT
3.021	0.145	RT	1.665	0.312	RT	4.328	0.474	RT	1.252	1.133	RT	0.126	0.467	T	2.831	0.743	RT	2.332	0.659	RT	2.092	0.444	RT	2.296	1.351	RT
2.139	0.017	RT	2.113	3.32	RT	1.054	0.191	RT	0.423	0.705	RT	0.528	0.397	T	0.363	0.499	RT	1.516	1.402	RT	2.184	0.41	RT	0.86	0.584	RT
2.243	0.087	RT	0.146	0.327	RT	2.374	0.003	RT	2.283	2.429	RT	0.549	0.429	T	1.861	0.473	RT	4.228	1.179	RT	3.208	0.452	RT	3.346	1.518	RT
1.01	1.345	RT	1.007	0.244	RT	1.433	0.397	RT	2.665	1.369	RT	0.416	0.387	T	0.795	0.48	RT	2.16	0.885	RT	3.943	0.95	RT	0.333	0.328	RT
1.795	0.272	RT	1.679	7.395	RT	5.685	0.633	RT	0.695	0.987	RT	0.482	0.523	T	0.161	0.163	RT	1.044	1.788	RT	3.143	0.568	RT	2.101	0.991	RT
1.341	0	RT	2.02	0.509	RT	4.786	0.283	RT	1.257	1.015	RT	0.39	0.411	T	1.795	0.576	RT	3.674	2.274	RT	3.463	0.726	RT	0.814	0.571	RT
1.044	0.15	RT	2.747	1.084	RT	7.873	0.574	RT	2.158	1.01	RT	0.381	0.486	T	1.407	0.888	RT	3.378	2.409	RT	3.309	2.84	RT	1.377	0.894	RT
3.698	0.097	RT	2.895	0.406	RT	2.298	0.148	RT	3.498	5.468	RT	0.256	0.427	T	0.511	0.23	RT	3.826	1.185	RT	1.91	1.793	RT	1.649	0.777	RT
1.734	0.24	RT	2.55	0.41	RT	0.946	0.053	RT	4.439	2.034	RT	0.411	0.358	T	1.467	0.381	RT	1.605	2.385	RT	2.145	0.748	RT	3.343	1.099	RT
0.779	3.482	RT	3.689	0.561	RT	5.764	0.662	RT	1.864	0.676	RT	0.591	0.518	T	1.917	0.792	RT	3.285	2.762	RT	2.783	1.486	RT	1.127	0.707	RT
1.092	0.451	RT	2.014	2.047	RT	2.33	0.23	RT	1.862	0.638	RT	0.281	0.374	T	0.259	0.273	RT	3.492	1.534	RT	2.533	0.548	RT	2.586	0.699	RT
1.369	0.259	RT	1.057	0.496	RT	3.845	0.237	RT	3.157	1.418	RT	0.324	0.488	T	1.96	0.765	RT	4.081	2.158	RT	2.782	0.965	RT	1.78	0.719	RT
1.723	0.25	RT	1.388	1.31	RT	1.65	0.044	RT	2.129	0.83	RT	0.318	0.505	T	1.47	0.631	RT	3.822	1.892	RT	2.318	3.805	RT	2.403	0.914	RT
1.5	0.029	RT	4.142	0.214	RT	1.109	0.101	RT	2.316	0.953	RT	0.143	0.167	T	1.087	0.627	RT	3.079	1.703	RT	4.106	0.704	RT	3.198	0.832	RT
0.871	0.062	RT	0.723	0.19	RT	2.78	0.325	RT	1.697	1.422	RT	0.128	0.289	N	0.478	0.371	RT	3.818	1.549	RT	3.807	0.987	RT	3.5	0.727	RT
1.453	0.12	RT	2.155	0.499	RT	2.175	0.384	RT	2.844	1.512	RT	0.172	0.383	T	2.331	0.455	RT	1.756	1.068	RT	2.631	0.601	RT	3.207	1.05	RT
1.95	0.024	RT	0.294	0.072	RT	2.701	0.419	RT	2.199	0.815	RT	0.174	0.494	T	1.942	0.637	RT	3.579	1.145	RT	3.713	0.601	RT	2.869	0.767	RT
1.289	0.237	RT	0.645	0.14	RT	6.197	0.825	RT	3.495	1.467	RT	0.904	0.632	T	0.813	0.533	RT	2.287	1.562	RT	4.282	1.339	RT	1.195	0.356	RT
0.85	0.118	RT	0.44	0.255	RT	1.247	0.172	RT	2.709	1.073	RT	0.77	0.539	T	2.087	0.474	RT	2.475	1.232	RT	2.348	0.361	RT	1.099	0.521	RT
1.265	0.029	RT	1.909	0.323	RT	2.165	0.246	RT	2.017	0.881	RT	0.676	0.544	T	0.273	0.261	RT	2.773	1.52	RT	2.924	0.495	RT	1.303	0.64	RT
0.811	0.53	RT	2.535	3.836	RT	4.369	0.144	RT	0.902	1.62	RT	0.579	0.43	T	1.143	0.859	RT	1.681	0.458	RT	3.181	0.772	RT	0.509	0.782	RT
0.93	0.467	RT	0.881	0.401	RT	1.229	0.189	RT	1.007	0.425	RT	0.047	0.577	N	0.898	0.293	RT	3.954	2.033	RT	4.272	0.959	RT	0.644	0.572	RT
1.017	0.1	RT	1.993	0.985	RT	4.811	0.276	RT	3.091	1.572	RT	0.218	0.407	N	1.83	0.654	RT	3.399	1.399	RT	3.382	0.671	RT	2.151	0.672	RT
0.687	0.022	RT	0.801	2.479	RT	3.953	0.178	RT	1.896	1.052	RT	0.424	0.613	N	0.42	0.32	RT	2.8	1.101	RT	2.371	0.483	RT	1.999	0.806	RT
1.577	0.193	RT	0.068	0.012	RT	6.258	0.741	RT	1.534	1.185	RT	0.283	0.362	T	1.033	0.915	RT	5.902	1.621	RT	5.225	1.106	RT	2.449	0.894	RT
1.67	0.457	RT	0.26	0.106	RT	2.588	0.192	RT	0.609	0.936	RT	0.306	0.556	T	1.856	0.797	RT	4.723	1.79	RT	3.324	0.782	RT	0.407	0.366	RT
1.251	0.103	RT	0.089	0.013	RT	5.079	0.285	RT	2.425	1.409	RT	0.807	0.402	N	0.463	0.213	RT	2.903	1.223	RT	4.238	0.832	RT	4.471	1.42	RT
1.02	0.256	RT	1.077	0.454	RT	3.544	0.294	RT	7.231	2.744	RT	1.167	0.661	T	0.286	0.147	RT	2.447	0.991	RT	4.449	0.962	RT	1.282	1.006	RT
1.212	0.043	RT	1.101	1.755	RT	0.618	0.005	RT	0.676	5.335	RT	1.259	0.529	N	1.618	0.41	RT	2.331	5.178	RT	3.674	2.178	RT	0.949	0.591	RT
1.724	0.175	RT	0.265	0.011	RT	6.314	0.245	RT	1.377	1.01	RT	0.647	0.524	T	0.296	0.091	RT	2.416	1.304	RT	3.019	1.281	RT	3.485	0.907	RT
0.734	0.021	RT	1.145	0.226	RT	1.056	0.112	RT	5.713	2.339	RT	0.671	0.415	T	1.906	0.753	RT	2.198	0.926	RT	3.46	0.853	RT	3.56	1.039	RT
1.071	0.102	RT	3.383	1.104	RT	1.624	0.126	RT	2.835	1.122	RT	0.551	0.388	T	0.445	0.81	RT	2.828	4.826	RT	1.319	0.266	RT	1.591	0.693	RT
0.983	0.141	RT	0.328	0.039	RT	7.734	0.267	RT	5.473	2.309	RT	0.788	0.751	T	1.458	0.827	RT	1.773	4.238	RT	1.601	0.353	RT	0.038	0.239	RT
1.115	0.756	RT	1.542	0.308	RT	2.419	0.128	RT	5.18	1.837	RT	0.633	0.744	T	2.586	0.524	RT	4.717	1.629	RT	1.581	0.69	RT	2.674	1.013	RT
2.46	0.62	RT	1.276	0.994	RT	3.686	0.069	RT	1.475	0.473	RT	0.473	0.458	T	2.288	0.893	RT	4.58	1.742	RT	1.643	0.554	RT	0.959	0.617	RT
1.333	0.214	RT	3.311	0.337	RT	5.371	0.321	RT	1.909	1.294	RT	0.608	0.46	T	1.122	0.341	RT	4.43	1.626	RT	2.571	1.893	RT	1.495	0.85	RT
0.801	0.754	RT	2.957	0.282	RT	1.392	0.055	RT	1.555	1.119	RT	0.696	0.31	T	2.345	0.896	RT	3.912	1.551	RT	2.724	1.307	RT	2.475	0.866	RT
1.056	0.942	RT	2.137	0.094	RT	2.788	0.276	RT	4.086	1.257	RT	1.014	0.512	T	1.607	0.862	RT	4.144	1.881	RT	4.168	0.818	RT	3.56	1.009	RT
1.108	0.248	RT	1.733	0.302	RT	0.945	0.117	RT	3.714	0.873	RT	0.417	0.557	T	0.384	0.475	RT	3.712	1.513	RT	2.973	1.813	RT	5.028	1.774	RT
1.161	0.776	RT	2.277	0.74	RT	1.176	0.031	RT	2.808	1.798	RT	0.576	0.56	T	2.189	0.35	RT	2.066	3.048	RT	3.127	0.772	RT	3.232	1.586	RT
1.079	0.453	RT	2.133	0.448	RT	0.375	0.004	RT	2.468	0.826	RT	1.432	0.411	T	2.239	0.732	RT	1.37	0.561	RT	3.812	1.567	RT	5.083	1.357	RT
1.133	0.205	RT	3.42	0.257	RT	3.997	0.156	RT	3.51	1.376	RT	1.134	0.365	T	1.694	0.468	RT	2.857	4.945	RT	3.406	0.727	RT	2.52	0.986	RT
1.868	0.187	RT	2.587	0.593	RT	3.643	0.233	RT	2.357	1.086	RT	0.868	0.426	T	0.31	0.13	RT	3.538	1.982	RT	0.982	0.217	RT	3.115	1.159	RT
1.587	0.33	RT	2.276	0.202	RT	0.417	0.002	RT	0.943	0.591	RT	0.538	0.457	T	0.608	0.522	RT	3.157	3.044	RT	3.128	0.754	RT	3.449	1.238	RT
1.826	0.162	RT	0.784	0.073	RT	1.486	0.223	RT	1.925	7.103	RT	0.327	0.27	T	2.525	0.82	RT	1.049	0.343	RT	2.503	0.606	RT	1.727	0.897	RT
1.423	0.216	RT	1.814	0.103	RT	6.201	0.42	RT	0.618	0.423	RT	0.71	0.49	T	1.885	0.761	RT	4.141	4.133	RT	4.127	4.504	RT	1.047	0.59	RT
0.863	0.231	RT	1.223	0.878	RT	1.381	0.003	RT	1.321	0.682	RT	0.326	0.343	T	2.349	0.737	RT	4.979	2.539	RT	3.79	4.494	RT	4.564	1.656	RT
1.061	0.311	RT	0.738	0.094	RT	2.46	0.276	RT	1.425	1.286	RT	0.675	0.444	T	0.762	0.496	RT	2.078	1.095	RT	1.14	0.867	RT	1.354	0.343	RT
1.052	0.166	RT	0.547	0.468	RT	1.766	0.003	RT	2.954	0.73	RT	1.287	0.508	T	0.987	0.438	RT	4.783	1.724	RT	3.696	0.828	RT	2.81	1.357	RT
1.595	0.127	RT	0.124	0.007	RT	1.716	0.292	RT	1.663	2.583	RT	0.557	0.351	T	3.013	0.467	RT	1.798	0.552	RT	3.116	0.739	RT	3.673	1.109	RT
0.945	0.444	RT	3.506	1.814	RT	0.952	0.01	RT	2.503	1.358	RT	0.432	0.305	N	0.945	0.658	RT	2.607	7.752	RT	2.035	0.362	RT	0.743	0.629	RT
1.19	0.187	RT	1.881	0.558	RT	2.734	0.002	RT	3.158	1.077	RT	1.225	0.652	T	0.271	0.182	RT	1.842	3.517	RT	2.355	0.47	RT	1.101	0.614	RT
2.928	0.827	RT	2.565	0.449	RT	0.992	0.097	RT	2.063	1.751	RT	0.66	0.296	T	0.75	0.407	RT	3.905	1.115	RT	3.179	0.755	RT	5.112	1.066	RT
1.389	0.556	RT	1.021	3.822	RT	2.794	0.034	RT	2.631	0.764	RT	0.791	0.606	T	0.509	0.628	RT	2.161	3.635	RT	2.58	0.563	RT	0.627	0.669	RT
0.826	0.229	RT	3.036	0.557	RT	3.133	0.284	RT	2.079	1.318	RT	0.674	0.503	T	0.826	0.335	RT	2.719	7.071	RT	1.902	0.67	RT	2.203	0.818	RT
0.893	0.233	RT	2.292	0.569	RT	1.208	0.002	RT	1.806	0.741	RT	0.876	0.707	T	1.124	0.547	RT	3.035	7.845	RT	3.564	0.65	RT	1.062	0.468	RT
1.921	0.053	RT	1.521	0.425	RT	0.6	0.031	RT	2.956	1.112	RT	0.379	0.448	T	0.773	0.792	RT	4.873	3.492	RT	1.794	0.38	RT	4.085	0.866	RT
1.565	0.146	RT	0.397	0.222	RT	3.35	0.425	RT	2.133	0.661	RT	0.704	0.327	T	1.751	0.619	RT	4.245	1.298	RT	2.225	0.549	RT	7.612	0.943	RT
1.197	1.639	RT	0.905	0.117	RT	1.99	0.002	RT	1.299	0.511	RT	1.2	0.332	T	2.299	0.945	RT	3.435	7.268	RT	2.494	0.45	RT	5.057	1.063	RT
2.813	0.712	RT	2.395	0.393	RT	3.869	0.363	RT	0.836	0.598	RT	0.811	0.307	T	1.426	0.518	RT	4.598	1.683	RT	2.204	0.565	RT	4.069	1.06	RT
1.358	0.239	RT	3.685	0.61	RT	5.422	0.228	RT	0.482	0.311	RT	1.183	0.532	T	1.59	0.235	RT	3.756	1.451	RT	2.412	0.52	RT	0.39	0.489	RT
1.056	0.057	RT	0.949	0.07	RT	2.1	0.018	RT	1.511	1.181	RT	0.696	0.389	T	0.271	0.031	RT	2.707	1.619	RT	1.476	1.017	RT	1.518	0.695	RT
5.57	3.032	RT	1.887	0.787	RT	1.64	0.072	RT	6.221	1.458	RT	0.773	0.536	T	2.183	0.692	RT	2.653	1.16	RT	1.872	1.078	RT	0.956	0.459	RT
2	0.234	RT	1.743	0.184	RT	0.912	0.002	RT	1.735	0.975	RT	0.461	0.295	T	1.989	0.87	RT	3.445	13.94	RT	1.302	2.346	RT	1.086	0.574	RT
1.129	0.4	RT	1.898	0.345	RT	3.695	0.388	RT	0.719	1.355	RT	0.756	0.347	T	1.058	0.627	RT	1.451	0.721	RT	2.059	3.128	RT	3.139	1.036	RT
1.089	0.565	RT	3.082	0.542	RT	1.624	0.14	RT	0.999	0.671	RT	0.508	0.961	T	2.464	0.74	RT	3.907	2.394	RT	1.97	1.907	RT	2.979	1.033	RT
2.191	0.169	RT	0.987	0	RT	1.122	0.021	RT	0.453	0.203	RT	1.115	0.413	T	2.353	0.573	RT	4.293	1.741	RT	1.742	0.706	RT	4.661	1.202	RT
2.738	0.42	RT	4.339	0.45	RT	3.722	0.179	RT	1.116	0.393	RT	0.462	0.556	T	0.366	0.117	RT	1.487	2.729	RT	3.016	3.609	RT	1.096	0.524	RT
1.697	0.495	RT	4.505	0.365	RT	6.995	0.484	RT	1.146	0.369	RT	0.416	0.156	T	2.294	0.663	RT	3.674	2.376	RT	1.162	1.376	RT	2.768	0.867	RT
2.903	0.459	RT	2.961	0.596	RT	2.032	0.014	RT	0.57	0.242	RT	0.346	0.391	N	0.598	0.414	RT	3.447	7.228	RT	2.219	0.422	RT	0.142	0.246	RT
1.23	0.284	RT	2.758	0.735	RT	1.372	0.209	RT	0.747	0.433	RT	0.464	0.473	T	1.332	0.424	RT	2.084	1.809	RT	1.593	0.484	RT	6.377	1.569	RT
1.28	1.053	RT	0.826	0.079	RT	2.99	0.111	RT	1.055	0.623	RT	0.608	0.595	T	1.204	0.045	RT	4.687	1.684	RT	1.159	1.505	RT	1.363	0.759	RT
1.137	0.305	RT	2.345	0.266	RT	3.474	0.295	RT	1.828	0.921	RT	1.125	0.516	T	0.72	0.484	RT	4.863	1.85	RT	1.313	0.273	RT	2.261	0.475	RT
1.015	0.373	RT	2.418	0.555	RT	1.107	0.096	RT	2.273	0.557	RT	1.38	0.334	T	0.419	0.161	RT	1.212	0.843	RT	0.873	0.98	RT	1.392	0.517	RT
2.566	0.832	RT	1.834	0.398	RT	3.538	0.61	RT	2.256	0.769	RT	0.456	0.675	T	1.938	0.726	RT	4.509	1.289	RT	2.315	0.519	RT	4.839	0.984	RT
1.198	0.09	RT	0.818	0.018	RT	0.54	0.009	RT	0.716	0.398	RT	0.621	0.433	T	0.316	0.276	RT	2.274	2.493	RT	0.871	1.149	RT	1.934	0.744	RT
0.757	0.509	RT	0.92	0.343	RT	1.876	0.114	RT	2.085	0.788	RT	0.726	0.512	T	2.063	0.787	RT	4.709	1.03	RT	1.665	1.289	RT	0.824	0.78	RT
1.008	1.519	RT	2.644	3.184	RT	5.32	0.511	RT	2.208	0.992	RT	0.654	0.358	T	1.042	1.317	RT	3.859	1.453	RT	2.604	1.493	RT	0.101	0.465	RT
1.73	0.722	RT	3.202	0.503	RT	5.128	0.174	RT	0.512	1.76	RT	0.654	0.714	T	0.842	0.651	RT	3.702	1.216	RT	1.595	0.243	RT	1.034	0.808	RT
0.765	0.107	RT	0.396	0.289	RT	2.651	0.484	RT	0.46	0.14	RT	0.505	0.411	T	0.522	0.472	RT	3.48	1.806	RT	0.471	0.234	RT	1.296	0.67	RT
1.199	0.104	RT	0.463	1.097	RT	0.464	0.001	RT	1.684	1.046	RT	0.478	0.341	T	0.905	0.777	RT	1.863	0.767	RT	1.749	2.173	RT	2.198	0.872	RT
0.936	0.11	RT	2.827	0.645	RT	2.966	0.646	RT	3.147	1.014	RT	0.87	0.459	T	1.237	1.68	RT	5.285	1.768	RT	0.964	0.15	RT	3.687	1.14	RT
1.364	0.15	RT	0.623	0.102	RT	0.304	0.001	RT	5.418	1.396	RT	0.911	0.441	N	1.783	0.455	RT	4.632	2.043	RT	1.822	0.385	RT	2.376	0.815	RT
1.895	0.3	RT	0.125	0.053	RT	0.96	0.281	RT	1.282	0.472	RT	0.833	0.354	N	0.365	0.321	RT	2.179	4.416	RT	1.572	0.484	RT	5.594	1.151	RT
1.126	0.032	RT	0.16	0.078	RT	4.203	0.172	RT	1.286	0.606	RT	1.107	0.496	T	1.076	0.569	RT	3.575	2.368	RT	0.993	0.326	RT	1.319	0.692	RT
1.296	0.188	RT	0.148	0.023	RT	4.459	0.16	RT	3.722	2.518	RT	1.451	0.476	N	1.62	0.799	RT	2.152	1.278	RT	2.427	0.681	RT	4.046	0.719	RT
1.069	0.168	RT	0.69	0.466	RT	2.345	0.182	RT	1.396	0.75	RT	1.238	0.566	T	0.856	0.521	RT	4.132	2.125	RT	0.845	1.054	RT	6.566	1.262	RT
1.58	0.298	RT	0.582	0.208	RT	1.033	0.04	RT	2.017	1.657	RT	0.852	0.367	T	2.539	1.098	RT	5.187	1.936	RT	3.245	3.619	RT	5.282	1.54	RT
0.367	0.133	RT	0.233	0.028	RT	6.847	0.539	RT	2.101	1.136	RT	0.416	0.388	T	0.676	0.529	RT	3.453	4.448	RT	1.713	0.331	RT	1.758	0.63	RT
1.908	0.217	RT	2.672	0.663	RT	2.417	0.266	RT	3.17	1.407	RT	0.933	0.425	T	1.612	0.88	RT	2.669	5.478	RT	3.127	4.294	RT	5.001	1.031	RT
1.409	0.526	RT	4.075	0.698	RT	4.789	0.211	RT	1.753	0.86	RT	0.682	0.414	N	1.299	0.388	RT	4.52	1.55	RT	3.407	3.88	RT	2.917	1.05	RT
0.853	0.333	RT	1.608	1.941	RT	3.82	0.24	RT	3.904	1.266	RT	1.095	0.237	N	0.849	0.31	RT	2.004	0.331	RT	0.967	0.102	RT	3.067	0.765	RT
1.228	1.377	RT	4.469	0.473	RT	0.914	0.019	RT	4.678	1.929	RT	0.639	0.38	T	0.97	0.552	RT	2.051	1.047	RT	4.55	5.808	RT	2.06	0.511	RT
0.779	0.035	RT	1.892	1.127	RT	2.853	0.088	RT	1.583	1.214	RT	0.562	0.335	T	0.951	0.548	RT	3.172	2.555	RT	4.449	6.178	RT	3.207	1.058	RT
1.306	1.144	RT	2.191	0.308	RT	4.706	0.157	RT	0.46	0.213	RT	0.546	0.419	T	0.585	0.519	RT	3.722	3.244	RT	1.417	0.436	RT	1.088	1.32	RT
1.009	0.269	RT	0.893	0.21	RT	3.959	0.37	RT	0.703	0.411	RT	0.606	0.471	T	0.496	0.294	RT	2.222	6.274	RT	0.514	0.021	RT	3.041	1.164	RT
1.565	0.688	RT	2.097	0.651	RT	2.038	0.128	RT	3.8	1.042	RT	1.084	0.332	T	3.615	0.69	RT	2.587	1.089	RT	0.604	0.073	RT	1.207	0.72	RT
0.644	0.338	RT	1.781	0.373	RT	2.836	0.296	RT	4.78	4.773	RT	0.524	0.437	T	0.221	0.458	RT	3.657	1.003	RT	2.851	3.076	RT	5.562	1.14	RT
1.219	0.184	RT	1.573	0.458	RT	7.739	0.489	RT	5.327	1.224	RT	1.191	0.384	T	2.173	0.814	RT	2.164	1.623	RT	1.179	1.437	RT	0.707	0.399	RT
1.577	0.704	RT	0.949	0.352	RT	0.934	0.017	RT	4.176	1.098	RT	0.387	0.397	T	1.773	0.506	RT	2.03	1.627	RT	1.008	0.693	RT	2.325	1.067	RT
1.264	0.522	RT	1.843	8.046	RT	1.962	0.312	RT	1.94	0.392	RT	0.42	0.352	T	1.957	0.686	RT	3.687	2.249	RT	1.311	0.544	RT	1.894	0.908	RT
1.281	0.501	RT	2.476	0.718	RT	1.719	0.076	RT	0.948	0.442	RT	0.801	0.662	T	3.304	0.801	RT	4.021	1.143	RT	1	0.456	RT	1.298	0.703	RT
1.738	0.686	RT	3.167	7.277	RT	0.51	0	RT	2.488	0.587	RT	0.717	0.499	T	1.812	1.352	RT	3.425	1.68	RT	1.081	0.214	RT	1.758	0.62	RT
1.346	0.853	RT	0.129	0.077	RT	2.041	0.163	RT	2.346	1.416	RT	0.745	0.359	N	0.843	0.691	RT	2.276	2.219	RT	0.953	0.156	RT	1.849	1.22	RT
1.389	2.862	RT	1.573	0.456	RT	0.642	0.105	RT	5.054	1.372	RT	0.856	0.489	T	2.43	0.788	RT	2.771	1.509	RT	0.422	0.038	RT	6.047	1.091	RT
1.234	1.693	RT	0.541	0.103	RT	1.469	0.18	RT	5.148	1.639	RT	0.884	0.525	T	0.464	0.329	RT	2.389	2.686	RT	0.716	0.055	RT	3.087	0.726	RT
1.667	0.637	RT	2.549	0.517	RT	2.933	0.181	RT	1.076	0.374	RT	0.671	0.563	T	1.814	0.769	RT	4.749	1.453	RT	0.462	0.196	RT	4.066	1.187	RT
1.534	0.241	RT	0.218	0.007	RT	5.258	0.063	RT	4.196	2.244	RT	0.84	0.378	T	3.002	0.981	RT	3.107	4.411	RT	0.472	0.011	RT	1.376	0.67	RT
1.214	0.773	RT	2.673	0.247	RT	3.593	0	RT	1.456	1.464	RT	0.647	0.298	T	0.991	0.978	RT	3.986	1.999	RT	0.264	0.011	RT	4.901	1.232	RT
1.739	0.731	RT	0.003	0.005	RT	3.505	0.015	RT	3.639	1.323	RT	0.498	0.389	T	1.921	0.945	RT	1.081	0.586	RT	0.225	0.009	RT	4.757	0.974	RT
1.251	0.47	RT	0.096	0.073	RT	3.722	0.016	RT	3.191	1.075	RT	0.598	0.557	T	1.874	0.616	RT	3.613	2.519	RT	0.38	0.007	RT	6.098	0.921	RT
1.09	0.048	RT	1.232	0.283	RT	2.693	0.285	RT	1.741	1.291	RT	0.479	0.42	T	0.402	0.383	RT	4.288	1.486	RT	0.653	1.621	RT	6.625	1.302	RT
1.216	0.536	RT	0.075	0.031	RT	4.733	0.321	RT	3.606	3.701	RT	0.447	0.318	T	2.431	0.958	RT	1.052	0.745	RT	0.654	0.955	RT	0.901	0.237	RT
1.183	0.171	RT	0.583	0.299	RT	3.127	0.158	RT	3.11	1.151	RT	0.66	0.632	T	1.487	0.193	RT	2.956	5.491	RT	0.744	0.095	RT	3.389	1.06	RT
1.756	2.234	RT	0.904	0.125	RT	3.462	0.237	RT	2.254	1.04	RT	0.504	0.249	T	0.912	0.379	RT	3.734	1.522	RT	0.767	0.096	RT	6.3	1.386	RT
1.214	0.79	RT	2.861	0.559	RT	1.633	0	RT	3.99	0.904	RT	1.119	0.566	T	1.328	0.465	RT	3.837	1.182	RT	0.976	0.302	RT	1.281	0.602	RT
1.747	0.448	RT	1.363	0.193	RT	1.61	0.345	RT	0.997	0.407	RT	0.71	0.234	T	0.748	0.409	RT	3.437	0.906	RT	0.887	0.49	RT	2.907	0.933	RT
2.038	0.625	RT	0.026	0.033	RT	5.552	0.356	RT	3.466	2.134	RT	0.645	0.249	T	1.615	0.546	RT	2.056	2.066	RT	1.073	0.552	RT	5.88	1.569	RT
1.4	0.69	RT	0.839	0.878	RT	6.02	0.02	RT	4.917	1.307	RT	0.765	0.406	T	2.059	0.761	RT	3.879	5.066	RT	0.617	0.224	RT	3.576	1.156	RT
1.34	0.16	RT	0.354	0.163	RT	1.701	0.007	RT	1.303	0.777	RT	0.912	0.451	T	0.608	0.348	RT	1.486	0.564	RT	0.989	0.497	RT	2.796	0.88	RT
1.114	0.178	RT	1.586	1.01	RT	2.179	0.107	RT	2.424	0.701	RT	0.512	0.297	T	2.451	0.681	RT	2.047	1.252	RT	0.946	0.38	RT	2.892	1.104	RT
2.345	0.648	RT	3.139	0.543	RT	4.104	0.037	RT	1.758	0.798	RT	0.38	0.359	T	1.041	0.598	RT	2.971	1.223	RT	1.227	0.858	RT	1.56	0.72	RT
1.884	0.582	RT	0.873	0.211	RT	7.716	0.296	RT	1.882	0.994	RT	0.309	0.277	T	0.877	0.773	RT	4.395	1.437	RT	1.931	1.297	RT	2.479	0.647	RT
1.86	0.394	RT	0.821	0.266	RT	2.862	0.06	RT	1.977	0.479	RT	0.629	0.275	T	0.475	0.379	RT	2.392	0.632	RT	1.378	0.706	RT	3.534	0.924	RT
1.435	0.386	RT	0.105	0.107	RT	2.145	0.129	RT	1.438	0.579	RT	0.38	0.249	T	0.579	0.405	RT	3.256	1.238	RT	3.064	2.371	RT	1.622	0.609	RT
1.447	1.837	RT	1.658	0.216	RT	2.305	0.095	RT	1.711	0.726	RT	0.268	0.289	N	1.572	0.493	RT	3.248	1.162	RT	2.537	1.667	RT	3.339	0.87	RT
1.325	0.291	RT	2.38	0.28	RT	0.943	0.026	RT	5.111	0.914	RT	0.947	0.203	T	0.958	0.396	RT	1.51	0.858	RT	4.31	2.905	RT	2.15	0.707	RT
1.378	0.152	RT	0.744	0.326	RT	5.034	0.324	RT	1.133	1.09	RT	0.595	0.377	T	0.98	0.891	RT	3.144	1.062	RT	5.056	3.671	RT	2.327	0.531	RT
2.304	0.345	RT	0.411	0.22	RT	3.738	0.506	RT	0.238	0.09	RT	0.737	0.47	T	1.42	0.421	RT	2.82	0.892	RT	4.305	2.926	RT	2.361	0.924	RT
1.871	0.781	RT	0.506	0.123	RT	6.028	0.417	RT	4.008	1.635	RT	0.411	0.374	T	0.35	0.351	RT	3.32	0.739	RT	2.757	1.622	RT	2.78	0.648	RT
2.059	0.457	RT	0.248	0.055	RT	3.971	0.089	RT	2.85	1.432	RT	0.589	0.399	T	1.555	0.214	RT	1.923	3.116	RT	4.484	3.322	RT	6.334	1.176	RT
1.043	0.166	RT	0.568	0.391	RT	0.94	0.209	RT	3.025	1.495	RT	0.295	0.279	T	2.128	0.639	RT	3.134	0.857	RT	3.674	2.004	RT	4.725	0.984	RT
1.907	0.508	RT	0.725	0.139	RT	4.907	0.536	RT	1.111	0.875	RT	0.219	0.3	N	1.913	0.85	RT	3.922	1.857	RT	4.111	2.462	RT	3.098	0.8	RT
0.983	0.209	RT	1.121	3.625	RT	4.631	0.234	RT	2.345	1.521	RT	0.51	0.434	T	2.328	0.772	RT	2.973	0.92	RT	1.118	0.22	RT	2.662	0.847	RT
1.966	0.452	RT	1.387	0.309	RT	2.96	0.039	RT	3.885	0.954	RT	0.978	0.365	N	0.426	0.594	RT	1.759	1.654	RT	3.273	1.177	RT	1.076	0.462	RT
1.81	0.509	RT	0.432	0.183	RT	6.139	0.556	RT	3.16	0.922	RT	0.772	0.401	T	0.796	0.252	RT	4.019	1.397	RT	4.112	2.181	RT	1.628	0.645	RT
2.301	0.489	RT	5.406	0.5	RT	3.198	0.405	RT	0.438	0.285	RT	0.999	0.44	N	1.831	0.393	RT	2.143	1.613	RT	1.516	0.435	RT	4.593	1.314	RT
1.288	0.023	RT	0.922	0.566	RT	1.44	0.191	RT	0.541	0.226	RT	0.809	0.382	T	0.999	0.627	RT	2.981	1.026	RT	4.39	2.981	RT	4.085	0.75	RT
1.871	3.822	RT	1.358	0.126	RT	0.963	0.242	RT	5.427	2.074	RT	0.576	0.443	N	0.34	0.358	RT	4.773	1.891	RT	3.422	1.167	RT	2.456	0.638	RT
2.525	0.466	RT	3.251	0.422	RT	7.743	0.424	RT	0.838	0.339	RT	0.528	0.524	T	0.471	0.282	RT	4.442	2.55	RT	3.538	2.485	RT	4.233	1.092	RT
1.309	0.542	RT	2.101	0.477	RT	1.41	0.131	RT	0.844	0.534	RT	0.807	0.385	T	3.351	1.233	RT	1.239	0.285	RT	3.799	1.568	RT	5.082	1.268	RT
1.727	0.349	RT	2.356	0.329	RT	3.113	0.355	RT	5.743	2.161	RT	0.442	0.322	T	0.66	0.419	RT	2.798	3.964	RT	3.478	1.649	RT	2.15	0.594	RT
1.449	0.487	RT	0.555	0.168	RT	1.665	0.39	RT	4.078	1.935	RT	1.286	0.59	N	2.153	0.715	RT	1.904	0.969	RT	3.241	1.61	RT	6.107	1.931	RT
1.753	0.582	RT	3.739	0.352	RT	0.581	0.015	RT	2.909	0.804	RT	0.467	0.366	T	0.384	0.19	RT	3.657	1.326	RT	2.41	0.751	RT	4.53	1.749	RT
0.991	0.046	RT	0.476	0.358	RT	1.429	0.021	RT	2.507	0.731	RT	0.479	0.382	T	1.778	0.54	RT	2.786	1.106	RT	3.232	1.138	RT	3.41	1.056	RT
1.836	0.339	RT	0.264	0.047	RT	1.579	0.104	RT	1.512	0.283	RT	0.581	0.458	T	0.527	0.335	RT	4.121	1.684	RT	1.722	0.388	RT	4.799	1.103	RT
1.853	0.664	RT	1.599	8.759	RT	1.405	0.209	RT	2.672	1.389	RT	0.223	0.447	N	1.525	0.463	RT	3.215	1.452	RT	2.144	1.504	RT	4.929	1.487	RT
1.662	0.096	RT	0.831	0.142	RT	0.827	0.082	RT	3.29	1.311	RT	0.57	0.4	T	1.57	0.561	RT	5.848	1.712	RT	0.458	0.128	RT	2.759	1.257	RT
0.764	0.04	RT	0.839	1.162	RT	1.974	0.469	RT	2.224	1.759	RT	0.297	0.373	T	1.395	1.738	RT	3.493	1.554	RT	0.47	0.146	RT	2.094	0.585	RT
2.8	0.602	RT	0.634	0.202	RT	2.926	0.363	RT	2.071	0.399	RT	0.672	0.374	T	1.833	0.811	RT	2.41	3.567	RT	1.152	0.148	RT	1.83	0.724	RT
1.616	0.344	RT	0.136	0.083	RT	2.946	0.087	RT	0.619	0.231	RT	0.838	0.371	T	0.474	0.507	RT	3.603	1.621	RT	1.503	1.386	RT	3.73	1.223	RT
1.392	0.388	RT	0.183	0.027	RT	2.976	0.323	RT	5.236	1.203	RT	0.546	0.255	T	4.008	2.036	RT	1.567	3.814	RT	1.657	0.409	RT	4.381	1.038	RT
2.307	0.425	RT	4.126	0.88	RT	3.95	0.458	RT	1.913	0.892	RT	0.465	0.342	T	2.727	1.015	RT	2.474	1.056	RT	1.257	0.206	RT	3.406	1.578	RT
0.954	0.011	RT	2.316	0.425	RT	2.483	0.202	RT	4.546	1.461	RT	0.909	0.414	T	0.608	0.426	RT	5.009	3.546	RT	1.871	1.875	RT	3.34	1.165	RT
1.682	0.877	RT	0.481	0.239	RT	1.277	0.247	RT	3.822	2.206	RT	0.564	0.18	T	2.128	1.343	RT	2.298	0.758	RT	0.743	0.245	RT	4.809	1.964	RT
1.415	0.741	RT	1.195	0.551	RT	2.535	0.274	RT	1.566	1.147	RT	0.752	0.358	T	0.565	0.329	RT	5.155	1.978	RT	3.654	1.604	RT	1.561	0.595	RT
3.451	0.583	RT	0.053	0.144	RT	2.807	0.365	RT	1.934	1.095	RT	0.375	0.194	N	1.439	0.827	RT	2.139	1.3	RT	3.099	2.409	RT	3.712	0.855	RT
2.174	0.305	RT	1.142	0.226	RT	2.052	0.005	RT	1.999	0.519	RT	0.607	0.49	T	0.554	0.342	RT	4.137	1.836	RT	3.761	0.135	RT	6.102	1.873	RT
1.665	0.476	RT	0.791	0.555	RT	2.853	0.087	RT	3.199	1.266	RT	0.224	0.178	N	0.965	0.695	RT	4.253	4.344	RT	4.187	0.191	RT	2.795	1.051	RT
2.274	0.455	RT	3.368	0.173	RT	1.161	0.312	RT	1.545	2.753	RT	0.425	0.244	T	0.495	0.313	RT	2.19	3.678	RT	5.493	0.756	RT	2.87	0.7	RT
0.674	0.059	RT	0.952	0.251	RT	3.491	0.203	RT	1.707	3.875	RT	0.566	0.304	N	2.349	0.678	RT	3.53	1.688	RT	7.16	0.542	RT	0.852	0.492	RT
1.251	0.239	RT	1.189	1.489	RT	3.595	0.094	RT	0.607	0.562	RT	0.61	0.257	T	0.742	0.517	RT	4.561	2.006	RT	9.109	0.593	RT	1.547	0.638	RT
1.277	0.633	RT	0.234	0.111	RT	2.466	0.379	RT	2.254	1.004	RT	0.253	0.184	N	1.387	0.686	RT	3.416	3.255	RT	5.417	0.451	RT	5.368	1.528	RT
1.184	0.075	RT	0.372	0.357	RT	0.949	0.107	RT	3.815	1.979	RT	0.556	0.427	T	2.382	0.814	RT	1.958	0.562	RT	5.37	0.378	RT	3.3	5.384	RT
1.117	0.243	RT	0.218	0.022	RT	1.737	0.131	RT	2.227	0.824	RT	1.267	0.551	T	0.418	0.283	RT	4.229	2.263	RT	5.377	0.61	RT	1.062	0.559	RT
0.785	0.013	RT	0.424	0.084	RT	2.132	0.345	RT	6.272	1.504	RT	0.458	0.431	N	1.415	0.739	RT	1.674	1.072	RT	9.464	0.536	RT	0.636	0.354	RT
3.112	0.201	RT	2.529	0.255	RT	1.354	0.217	RT	1.956	1.517	RT	0.771	0.503	N	1.596	0.505	RT	3.182	1.423	RT	5.548	0.377	RT	1.097	0.502	RT
1.501	0.368	RT	0.82	2.338	RT	3.676	0.504	RT	3.339	0.983	RT	0.554	0.283	N	1.99	1.04	RT	2.256	1.254	RT	3.039	3.66	RT	3.037	2.008	RT
1.807	0.197	RT	0.359	0.276	RT	1.267	0.207	RT	1.498	1.107	RT	0.657	0.416	N	1.501	0.665	RT	4.032	1.054	RT	4.363	2.463	RT	0.364	0.549	RT
2.063	1.517	RT	0.387	0.126	RT	2.076	0.394	RT	1.856	1.367	RT	0.847	0.4	T	2.608	0.911	RT	4.559	1.635	RT	3.529	0.296	RT	4.297	0.816	RT
0.754	0.049	RT	2.807	0.681	RT	1.736	0.084	RT	1.084	0.336	RT	0.798	0.401	T	0.242	0.231	RT	3.225	2.453	RT	5.25	0.216	RT	1.889	0.876	RT
2.987	0.526	RT	4.496	0.762	RT	2.604	0.147	RT	3.032	1.039	RT	0.862	0.424	T	1.177	0.307	RT	2.765	0.53	RT	5.873	0.498	RT	4.354	1.476	RT
2.421	0.67	RT	1.661	0.345	RT	4.298	0.194	RT	1.54	0.663	RT	0.497	0.292	N	0.618	0.311	RT	4.015	3.463	RT	6.54	0.364	RT	4.281	1.298	RT
0.792	0.115	RT	0.28	0.075	RT	2.651	0.299	RT	5.54	1.574	RT	0.662	0.386	T	0.392	0.273	RT	1.883	1.176	RT	4.598	0.4	RT	1.859	4.229	RT
0.817	0.091	RT	1.261	0.244	RT	1.59	0.266	RT	1.066	0.577	RT	1.108	0.504	T	0.819	0.693	RT	2.426	0.816	RT	3.705	0.158	RT	0.743	0.377	RT
1.668	0.48	RT	0.517	0.188	RT	2.412	0.269	RT	6.614	2.062	RT	0.675	0.253	T	1.35	1.051	RT	4.012	1.484	RT	5.153	0.554	RT	0.84	0.549	RT
1.011	0.034	RT	1.08	0.353	RT	1.111	0.064	RT	6.845	2.055	RT	0.993	0.335	N	0.899	0.572	RT	2.347	1.074	RT	4.936	0.331	RT	1.991	0.541	RT
1.502	0.091	RT	1.048	0.653	RT	4.08	0.135	RT	1.179	0.488	RT	0.59	0.413	T	2.778	2.657	RT	1.456	0.433	RT	2.167	0.141	RT	2.278	0.915	RT
1.492	0.045	RT	0.373	0.148	RT	2.336	0.323	RT	2.701	1.26	RT	0.413	0.202	T	1.329	0.455	RT	3.105	1.378	RT	5.102	0.193	RT	2.738	0.758	RT
3.318	0.499	RT	2.293	0.328	RT	3.131	0.126	RT	3.185	1.055	RT	0.866	0.409	N	1.517	0.301	RT	3.793	1.798	RT	4.316	0.152	RT	6.564	2.39	RT
2.171	0.795	RT	0.849	0.246	RT	1.664	0.126	RT	2.941	1.072	RT	0.402	0.395	T	1.424	1.206	RT	3.585	1.452	RT	5.178	0.28	RT	3.196	0.785	RT
6.92	1.233	RT	0.359	0.118	RT	2.736	0.186	RT	2.931	2.308	RT	0.867	0.214	T	1.816	0.652	RT	4.319	1.336	RT	5.24	0.223	RT	6.754	1.634	RT
0.767	0.125	RT	0.051	0.489	RT	3.078	0.301	RT	3.082	1.187	RT	0.822	0.396	T	1.408	0.27	RT	4.073	1.77	RT	1.578	0.158	RT	5.39	3.284	RT
2.386	0.362	RT	1.507	0.239	RT	2.596	0.256	RT	0.914	0.318	RT	0.813	0.419	T	1.808	0.524	RT	3.981	1.276	RT	5.85	0.196	RT	3.953	10.296	RT
1.486	0.553	RT	0.799	0.356	RT	2.687	0.07	RT	5.104	1.528	RT	0.69	0.288	T	1.387	1.022	RT	3.231	0.7	RT	4.793	4.575	RT	4.129	1.287	RT
2.276	0.439	RT	1.996	0.261	RT	4.585	0.523	RT	3.657	1.096	RT	0.501	0.297	N	2.934	1.051	RT	3.579	1.74	RT	5.528	3.969	RT	4.921	1.55	RT
1.626	0.291	RT	0.781	0.279	RT	2.036	0.256	RT	1.876	1.036	RT	0.394	0.275	N	1.826	0.897	RT	4.524	1.626	RT	3.684	0.359	RT	1.532	0.462	RT
1.074	0.299	RT	0.631	0.614	RT	1.697	0.095	RT	3.727	0.927	RT	0.627	0.256	T	0.624	0.403	RT	3.142	2.637	RT	2.314	0.194	RT	4.801	1.684	RT
1.468	0.242	RT	0.354	0.468	RT	1.659	0.232	RT	1.596	0.811	RT	0.674	0.196	N	2.291	0.521	RT	4.514	1.716	RT	5.756	0.237	RT	4.785	1.27	RT
1.377	0.167	RT	0.709	0.192	RT	3.457	0.364	RT	1.962	1.265	RT	0.861	0.251	T	0.267	0.232	RT	4.19	1.697	RT	2.437	0.16	RT	4.345	1.559	RT
1.242	0.544	RT	0.662	0.242	RT	1.769	0.007	RT	1.042	0.521	RT	1.545	0.6	N	1.386	0.505	RT	3.207	1.31	RT	3.562	8.352	RT	4.986	1.312	RT
1.751	0.455	RT	1.87	0.34	RT	4.31	0.303	RT	2.636	1.007	RT	0.452	0.2	N	0.723	0.264	RT	3.04	3.597	RT	5.805	0.326	RT	0.819	0.714	RT
3.419	0.852	RT	0.895	0.389	RT	2.82	0.222	RT	1.538	0.669	RT	0.612	0.303	T	3.239	1.148	RT	4.411	4.274	RT	6.363	1.201	RT	3.882	1.687	RT
1.39	0.195	RT	1.883	0.251	RT	1.284	0.147	RT	0.492	0.396	RT	0.501	0.236	T	1.074	0.618	RT	1.42	8.003	RT	5.762	0.51	RT	4.852	1.842	RT
0.792	0.351	RT	0.553	0.167	RT	2.148	0.006	RT	2.242	1.043	RT	0.361	0.12	T	1.251	1.309	RT	4.598	7.702	RT	3.309	3.09	RT	5.333	1.441	RT
0.769	0.097	RT	0.965	1.91	RT	2.147	0.067	RT	1.4	0.785	RT	0.459	0.107	T	1.582	0.527	RT	2.585	4.923	RT	3.811	0.019	RT	5.079	1.595	RT
1.459	0.242	RT	0.932	0.309	RT	3.873	0.312	RT	2.248	1.218	RT	0.565	0.332	T	1.456	0.618	RT	5.084	1.652	RT	3.027	0.133	RT	4.087	1.549	RT
1.116	0.61	RT	1.081	0.121	RT	4.132	0.123	RT	2.01	0.782	RT	0.956	0.394	N	1.756	0.645	RT	0.719	0.344	RT	5.692	0.542	RT	5.185	1.371	RT
3.026	0.463	RT	1.847	0.576	RT	2.532	0.442	RT	2.288	1.163	RT	0.354	0.191	T	0.691	0.404	RT	2.084	1.057	RT	5.15	0.472	RT	0.317	0.363	RT
1.526	0.516	RT	1.3	0.556	RT	6.725	0.734	RT	5.112	2.742	RT	0.465	0.143	T	0.39	1.086	RT	1.932	3.392	RT	4.557	0.38	RT	1.911	0.753	RT
1.504	0.623	RT	1.198	0.241	RT	2.375	0.138	RT	1.158	5.471	RT	0.472	0.302	T	2.267	0.349	RT	3.431	1.554	RT	7.106	0.508	RT	1.89	0.933	RT
1.049	0.013	RT	1.913	0.287	RT	2.995	0.644	RT	1.001	0.652	RT	0.829	0.322	T	2.473	0.875	RT	6.749	2.272	RT	3.469	0.598	RT	2.357	0.601	RT
0.997	0.407	RT	1.78	0.307	RT	2.025	0.053	RT	0.733	0.211	RT	0.489	0.325	T	1.558	0.534	RT	3.024	3.556	RT	4.379	0.483	RT	0.781	0.731	RT
1.247	0.013	RT	1.5	0.18	RT	1.357	0.082	RT	0.547	0.351	RT	0.745	0.564	T	0.324	0.432	RT	3.018	2.193	RT	3.068	0.172	RT	1.928	1.294	RT
4.013	0.842	RT	0.629	0.421	RT	3.566	0.266	RT	1.173	1.01	RT	0.343	0.252	T	0.573	0.769	RT	1.444	0.45	RT	6.848	0.42	RT	4.422	1.393	RT
1.662	0.252	RT	1.157	0.106	RT	1.891	0.11	RT	4.924	2.139	RT	0.387	0.245	T	2.194	0.82	RT	1.947	6.441	RT	4.536	0.256	RT	2.337	0.61	RT
1.017	0.327	RT	0.766	0.97	RT	2.34	0.223	RT	0.883	1.021	RT	0.601	0.338	T	0.567	0.444	RT	3.04	0.791	RT	5.137	0.491	RT	0.862	0.849	RT
3.19	0.504	RT	0.281	0.133	RT	4.282	0.439	RT	5.134	2.079	RT	0.348	0.221	T	0.564	0.249	RT	2.884	0.697	RT	4.359	0.361	RT	3.451	1.056	RT
1.847	0.389	RT	0.808	0.181	RT	2.56	0.158	RT	1.484	0.859	RT	0.53	0.373	T	1.905	0.679	RT	2.632	1.714	RT	4.316	0.459	RT	0.882	0.424	RT
1.442	0.488	RT	0.887	0.336	RT	3.358	0.199	RT	0.566	0.359	RT	0.415	0.31	T	0.403	0.443	RT	4.498	1.504	RT	5.903	0.701	RT	5.875	1.415	RT
1.289	0.223	RT	0.668	0.714	RT	1.86	0.073	RT	1.858	1.433	RT	0.958	0.308	T	2.771	0.923	RT	3.243	3.205	RT	2.323	0.176	RT	1.289	0.655	RT
2.702	0.373	RT	0.187	0.009	RT	0.812	0	RT	2.389	0.67	RT	0.347	0.187	T	1.004	0.508	RT	3.216	1.057	RT	6.5	0.886	RT	5.506	1.509	RT
1.256	0.057	RT	1.178	0.307	RT	2.96	0.214	RT	4.692	2.69	RT	0.28	0.254	T	2.965	1.309	RT	6.289	1.214	RT	6.48	0.324	RT	5.147	2.012	RT
1.135	0.163	RT	1.348	0.265	RT	2.303	0.093	RT	2.225	1.281	RT	0.698	0.185	T	0.264	0.185	RT	3.501	1.321	RT	2.922	0.717	RT	3.353	1.055	RT
2.279	0.562	RT	0.853	0.179	RT	1.78	0.177	RT	1.32	0.646	RT	0.915	0.48	T	0.577	0.241	RT	1.888	0.956	RT	3.224	0.128	RT	1.895	0.903	RT
1.144	0.313	RT	0.793	0.3	RT	2.444	0.289	RT	2.921	1.314	RT	0.755	0.414	T	0.468	0.248	RT	2.02	0.851	RT	11.069	2.39	RT	0.24	0.307	RT
0.82	0.069	RT	0.873	0.154	RT	3.442	0.269	RT	2.125	0.915	RT	0.408	0.231	T	1.43	0.605	RT	2.87	1.188	RT	2.292	0.282	RT	1.562	0.835	RT
1.77	0.284	RT	0.8	0.22	RT	2.236	0.2	RT	0.427	0.211	RT	0.498	0.211	T	0.648	0.219	RT	3.839	5.034	RT	4.425	0.85	RT	2.379	1.138	RT
1.542	0.995	RT	1.017	0.058	RT	1.063	0.156	RT	2.172	1.29	RT	0.475	0.338	T	2.713	0.647	RT	5.724	1.411	RT	9.924	1.104	RT	1.293	0.426	RT
0.96	0.327	RT	1.345	0.061	RT	0.644	0.135	RT	0.851	0.544	RT	0.417	0.264	N	0.306	0.426	RT	2.516	8.226	RT	9.78	0.968	RT	4.781	1.441	RT
0.784	0.413	RT	0.713	0.119	RT	2.368	0.157	RT	2.172	1.194	RT	0.277	0.229	N	3.628	1.926	RT	1.546	1.339	RT	7.918	4.429	RT	1.564	0.901	RT
1.249	0.421	RT	2.085	0.871	RT	1.37	0.047	RT	1.054	0.752	RT	0.369	0.26	T	2.693	0.947	RT	2.623	3.688	RT	5.768	0.224	RT	0.867	0.349	RT
0.968	0.366	RT	0.666	0.162	RT	1.34	0.025	RT	2.028	0.892	RT	1.984	0.563	T	1.673	0.596	RT	1.706	1.342	RT	7.657	0.479	RT	0.619	0.428	RT
1.45	0.497	RT	1.711	0.42	RT	2.649	0.105	RT	0.394	0.182	RT	0.675	0.401	T	1.237	0.223	RT	3.387	4.388	RT	9.216	1.275	RT	1.385	8.231	RT
1.149	0.301	RT	1.387	0.165	RT	0.965	0.031	RT	1.028	0.456	RT	0.691	0.389	T	2.444	0.435	RT	2.787	2.028	RT	5.904	0.29	RT	5.036	0.961	RT
1.574	0.305	RT	1.679	0.402	RT	4.952	0.439	RT	5.965	1.904	RT	0.673	0.299	N	1.169	0.264	RT	3.892	1.933	RT	4.7	1.13	RT	0.953	0.408	RT
0.536	0.15	RT	0.62	0.071	RT	2.672	0.626	RT	5.626	2.331	RT	1.594	0.583	T	1.661	0.494	RT	4.508	2.274	RT	1.214	0.319	RT	4.503	1.335	RT
1.766	0.753	RT	2.507	0.37	RT	1.84	0.235	RT	0.768	0.424	RT	0.366	0.252	T	0.895	0.494	RT	3.436	1.514	RT	4.583	7.615	RT	2.885	1.206	RT
2.943	0.447	RT	1.149	0.198	RT	1.613	0.145	RT	2.865	1.436	RT	0.684	0.399	N	2.158	0.788	RT	3.128	2.226	RT	7.501	0.946	RT	0.429	0.31	RT
3.115	0.499	RT	0.695	0.028	RT	1.834	0.144	RT	2.186	1.471	RT	0.345	0.208	T	1.485	0.582	RT	2.111	0.699	RT	8.669	0.537	RT	1.435	0.555	RT
1.107	0.18	RT	5.348	0.303	RT	2.777	0.606	RT	4.053	1.175	RT	0.571	0.441	T	0.915	0.525	RT	1.461	0.696	RT	6.41	0.395	RT	3.342	6.707	RT
1.059	0.126	RT	0.232	0.106	RT	2.079	0.203	RT	0.629	0.257	RT	0.678	0.404	N	0.462	0.21	RT	3.406	1.199	RT	12.065	0.948	RT	1.219	0.735	RT
1.024	0.288	RT	0.82	0.357	RT	2.308	0.193	RT	1.914	1.602	RT	0.316	0.174	T	0.209	0.275	RT	4.057	6.207	RT	3.995	0.5	RT	2.513	1.263	RT
1.363	0.461	RT	0.533	0.11	RT	0.68	0.044	RT	0.99	0.298	RT	0.638	1.149	T	2.757	0.719	RT	2.587	1.222	RT	6.945	0.65	RT	0.587	0.365	RT
1.197	0.47	RT	0.742	0.105	RT	4.53	0.366	RT	6.084	1.643	RT	0.622	0.406	T	0.495	0.313	RT	2.373	1.383	RT	12.26	2.48	RT	2.192	0.603	RT
5.344	0.878	RT	1.84	2.37	RT	0.802	0.116	RT	1.64	0.826	RT	0.773	0.479	T	3.163	1.136	RT	5.065	2.75	RT	11.044	5.175	RT	2.719	1.467	RT
1.29	0.207	RT	0.703	0.416	RT	5.116	0.392	RT	1.657	0.39	RT	0.631	0.602	T	0.362	0.617	RT	4.879	1.771	RT	8.616	3.561	RT	0.987	0.829	RT
5.443	0.433	RT	0.19	0	RT	8.55	1.205	RT	1.292	1.156	RT	0.576	0.829	T	2.694	0.708	RT	3.555	1.775	RT	3.782	1.133	RT	4.243	1.007	RT
1.143	0.66	RT	0.687	0.453	RT	4.917	0.221	RT	3.75	1.727	RT	0.526	0.406	T	2.598	1.044	RT	3.82	1.517	RT	2.248	0.159	RT	3.343	1.016	RT
1.955	0.983	RT	0.999	0.308	RT	0.96	0.098	RT	2.718	1.622	RT	0.38	0.291	N	1.77	0.674	RT	4.442	1.362	RT	2.398	0.545	RT	4.29	1.312	RT
1.125	0.107	RT	1.662	0.31	RT	2.888	0.105	RT	1.768	1.033	RT	0.341	0.982	T	0.278	0.205	RT	3.536	1.007	RT	2.079	0.732	RT	1.431	1.604	RT
1.83	0.251	RT	1.979	0.461	RT	5.972	0.129	RT	2.451	0.853	RT	0.286	0.408	T	2.894	1.437	RT	2.473	5.318	RT	3.962	0.543	RT	4.935	0.997	RT
1.297	0.216	RT	0.499	0.229	RT	0.323	0.049	RT	1.586	1.225	RT	0.386	0.175	N	1.811	0.678	RT	2.46	1.129	RT	3.099	4.974	RT	4.051	1.319	RT
1.206	0.947	RT	1.591	0.288	RT	0.632	0.094	RT	2.663	1.128	RT	0.307	0.334	T	3.318	1.042	RT	3.526	3.631	RT	10.925	4.213	RT	3.858	1.643	RT
2.034	0.482	RT	1.41	0.341	RT	3.406	0.077	RT	1.938	1.082	RT	0.577	0.369	T	2.253	0.999	RT	1.829	1.07	RT	11.645	6.566	RT	3.255	1.247	RT
1.056	0.011	RT	1.916	1.593	RT	2.842	0.389	RT	0.498	0.357	RT	1.434	0.7	T	1.963	0.728	RT	3.786	1.021	RT	2.195	0.198	RT	4.259	1.244	RT
0.749	0.623	RT	0.974	0.877	RT	2.662	0.407	RT	1.281	0.54	RT	0.757	0.381	T	1.328	1.161	RT	3.708	1.129	RT	10.926	5.892	RT	5.337	1.122	RT
1.278	0.109	RT	0.388	0.586	RT	1.637	0.094	RT	2.217	0.988	RT	0.648	0.35	T	0.893	0.356	RT	1.567	0.509	RT	12.663	8.445	RT	2.322	1.56	RT
0.804	0.621	RT	0.346	0.018	RT	3.215	0.29	RT	2.068	0.822	RT	1.567	0.689	T	0.343	0.449	RT	2.542	3.813	RT	2.881	0.432	RT	0.887	0.503	RT
0.837	0.582	RT	1.192	0.386	RT	3.089	0.272	RT	2.915	1.879	RT	0.797	0.489	T	2.009	1.466	RT	3.428	1.819	RT	4.61	4.607	RT	2.515	0.708	RT
2.887	0.568	RT	0.506	0.176	RT	4.123	0.609	RT	3.317	2.085	RT	1.073	0.513	T	2.054	1.279	RT	3.784	2.41	RT	5.06	2.95	RT	1.121	0.885	RT
1.269	0.005	RT	0.863	0.202	RT	2.328	0.008	RT	1.858	1.462	RT	1.143	0.484	T	2.177	0.949	RT	4.22	1.541	RT	2.981	0.384	RT	0.698	0.373	RT
2.167	0.339	RT	0.657	0.067	RT	1.208	0.241	RT	1.966	0.648	RT	0.594	0.3	N	0.921	6.177	RT	2.696	1.062	RT	3.281	0.194	RT	4.869	1.446	RT
1.298	0.198	RT	0.89	0.012	RT	1.785	0.093	RT	0.749	0.327	RT	0.872	0.572	T	2.917	1.165	RT	3.067	3.19	RT	2.573	0.345	RT	0.722	0.551	RT
0.925	0.616	RT	1.941	0.441	RT	0.907	0.131	RT	0.322	0.332	RT	0.51	0.25	T	2.872	2.29	RT	1.704	4.419	RT	8.183	0.496	RT	4.684	1.229	RT
1.841	0.599	RT	1.338	0.135	RT	2.299	0.149	RT	2.565	1.665	RT	0.512	0.356	T	1.312	0.443	RT	2.683	2.818	RT	9.957	0.958	RT	1.486	0.569	RT
2.678	0.331	RT	0.651	1.308	RT	2.63	0.156	RT	0.865	0.508	RT	0.874	0.352	T	1.405	0.721	RT	4.098	1.75	RT	8.637	0.913	RT	2.617	0.943	RT
5.967	1.034	RT	1.392	0.302	RT	6.879	0.407	RT	1.174	1.426	RT	0.369	0.311	N	2.2	0.598	RT	3.049	1.692	RT	8.903	1.236	RT	3.297	1.03	RT
2.76	0.872	RT	0.994	1.777	RT	1.07	0.192	RT	7.593	2.201	RT	0.303	0.221	T	3.564	0.672	RT	2.718	7.889	RT	8.636	0.597	RT	2.757	1.055	RT
1.581	0.122	RT	0.436	0.129	RT	2.818	0.212	RT	0.718	0.444	RT	0.682	0.436	T	1.973	0.648	RT	2.621	1.127	RT	9.367	0.776	RT	3.581	1.062	RT
0.871	0.994	RT	0.128	0.03	RT	3.89	0.046	RT	1.657	1.136	RT	1.369	0.435	T	1.825	1.013	RT	1.543	1.147	RT	8.771	0.842	RT	2.961	1.043	RT
1.909	0.28	RT	1.43	0.376	RT	0.765	0.009	RT	4.25	0.991	RT	0.752	0.439	T	1.087	0.987	RT	2.888	1.365	RT	8.22	6.802	RT	3.704	1.722	RT
0.971	0.083	RT	0.8	0.269	RT	0.946	0.049	RT	4.102	6.298	RT	0.513	0.309	T	0.574	0.311	RT	2.75	4.827	RT	5.365	0.706	RT	2.453	0.881	RT
1.439	0.068	RT	0.119	0.07	RT	1.285	0.191	RT	1.503	1.146	RT	0.703	0.25	N	0.467	0.371	RT	1.879	4.703	RT	5.176	0.599	RT	3.647	1.019	RT
1.503	0.347	RT	1.113	0.235	RT	1.274	0.026	RT	1.215	0.693	RT	1.407	0.63	T	1.311	1.398	RT	3.532	1.404	RT	9.237	0.916	RT	3.968	1.648	RT
1.423	0.122	RT	0.943	0.329	RT	1.241	0.237	RT	1.268	0.377	RT	0.68	0.331	T	2.72	1.403	RT	4.48	1.849	RT	6.762	2.889	RT	3.779	0.818	RT
1.264	0.301	RT	2.749	0.291	RT	10.796	0.465	RT	3.27	1.314	RT	0.778	0.436	T	2.754	1.16	RT	3.39	1.595	RT	6.4	4.918	RT	1.887	1.041	RT
3.418	1.061	RT	0.896	0.173	RT	0.727	0.17	RT	2.021	2.917	RT	0.818	0.362	N	0.68	0.35	RT	2.999	4.3	RT	8.769	1.286	RT	2.613	0.955	RT
0.996	0.038	RT	1.311	0.164	RT	3.824	0.226	RT	4.809	1.554	RT	0.766	0.431	T	0.863	0.371	RT	3.539	6.807	RT	10.805	8.275	RT	2.716	1.212	RT
2.391	0.411	RT	0.993	0.232	RT	1.572	0.185	RT	2.825	1.022	RT	0.573	0.299	N	1.065	0.204	RT	1.018	0.33	RT	8.851	1.177	RT	4.156	1.184	RT
1.202	0.046	RT	1.64	0.352	RT	7.999	0.98	RT	0.766	0.844	RT	0.784	0.354	T	3.731	1.607	RT	2.259	4.523	RT	9.397	8.997	RT	3.067	1.732	RT
2.882	0.276	RT	2.282	0.559	RT	1.614	0.169	RT	4.037	2.612	RT	0.723	0.382	N	0.958	0.398	RT	2.34	8.579	RT	7.153	4.05	RT	1.37	0.615	RT
1.879	0.413	RT	0.4	0.085	RT	3.598	0.776	RT	2.065	1.094	RT	0.704	0.333	N	1.421	0.462	RT	2.185	1.817	RT	7.069	0.753	RT	1.289	0.748	RT
1.093	0.669	RT	0.34	0.086	RT	3.064	0.26	RT	1.871	4.751	RT	1.043	0.451	T	0.979	0.619	RT	3.58	0.986	RT	1.966	0.45	RT	2.199	0.814	RT
1.193	0.357	RT	2.658	0.271	RT	4.885	0.174	RT	1.217	1.983	RT	1.297	0.681	T	1.155	0.937	RT	3.743	1.871	RT	4.22	0.445	RT	2.419	0.62	RT
2.673	0.696	RT	1.951	0.465	RT	2.212	0.377	RT	3.988	1.733	RT	1.375	0.548	T	1.819	0.65	RT	3.335	3.713	RT	1.592	0.359	RT	1.61	0.689	RT
1.091	0.542	RT	0.595	0.353	RT	0.149	0	RT	1.794	1.372	RT	0.71	0.349	T	0.626	0.547	RT	4.162	1.279	RT	0.975	0.303	RT	1.026	0.57	RT
2.46	0.439	RT	0.793	0.234	RT	2.384	0.472	RT	3.646	1.822	RT	0.747	0.349	T	1.129	0.725	RT	1.579	1.081	RT	3.229	1.069	RT	2.564	1.129	RT
3.017	0.557	RT	0.454	0.044	RT	1.146	0.144	RT	0.802	0.141	RT	0.802	0.3	T	3.272	0.694	RT	3.512	5.547	RT	2.483	0.422	RT	2.83	0.891	RT
7.019	1.267	RT	0.757	0.168	RT	1.052	0	RT	2.709	1.142	RT	0.461	0.351	N	2.538	0.77	RT	3.715	8.209	RT	3.466	0.308	RT	1.464	0.312	RT
1.889	0.22	RT	0.252	0.059	RT	2.563	0.19	RT	3.896	2.087	RT	0.802	0.459	N	1.201	0.596	RT	2.87	1.676	RT	9.751	2.77	RT	1.632	0.357	RT
2.185	0.547	RT	0.054	0.423	RT	1.371	0.347	RT	2.1	0.888	RT	0.504	0.319	T	0.493	0.187	RT	3.257	0.941	RT	7.594	0.821	RT	3.238	1.572	RT
1.14	0.173	RT	0.58	0.067	RT	5.211	0.52	RT	0.507	0.769	RT	0.643	0.365	N	3.33	1.215	RT	2.798	1.967	RT	11.584	1.861	RT	3.138	0.822	RT
1.392	0.293	RT	3.642	0.524	RT	3.141	0.055	RT	2.798	1.703	RT	1.228	0.497	T	1.406	1.235	RT	4.45	1.921	RT	11.685	1.393	RT	3.201	0.998	RT
1.444	0.155	RT	2.028	0.34	RT	1.371	0.152	RT	0.783	0.772	RT	1.234	0.54	T	2.629	0.816	RT	2.302	0.959	RT	10.267	1.128	RT	6.028	2.165	RT
6.481	0.899	RT	0.836	0.077	RT	1.411	0.06	RT	0.96	0.485	RT	0.553	0.32	T	2.587	1.094	RT	1.809	1.681	RT	8.662	1.514	RT	2.35	0.918	RT
1.659	0.272	RT	0.706	0.037	RT	2.604	0.301	RT	2.608	1.321	RT	0.716	0.328	T	2.96	0.927	RT	3.78	1.72	RT	0.941	0.431	RT	2.504	1.205	RT
1.525	0.541	RT	0.075	0.058	RT	2.351	0.171	RT	1.049	1.085	RT	0.948	0.571	T	1.595	0.812	RT	2.533	3.221	RT	7.949	2.138	RT	3.372	1.268	RT
2.773	0.316	RT	0.397	0.046	RT	3.868	0.379	RT	3.485	1.886	RT	0.517	0.365	T	2.704	1.271	RT	3.028	1.633	RT	7.153	0.934	RT	3.084	1.036	RT
3.099	0.454	RT	0.952	0.507	RT	1.822	0.003	RT	2.683	1.449	RT	0.839	0.4	N	2.929	1.011	RT	5.935	1.417	RT	1.504	0.869	RT	1.964	0.699	RT
1.136	0.23	RT	0.419	0.036	RT	1.749	0.033	RT	0.999	0.702	RT	0.885	0.447	N	3.333	0.591	RT	2.936	4.107	RT	7.342	4.629	RT	1.8	0.81	RT
1.258	0.264	RT	1.437	0.404	RT	1.208	0.37	RT	4.329	1.079	RT	0.757	0.359	T	0.455	0.331	RT	3.502	2.068	RT	9.977	1.877	RT	1.813	0.687	RT
0.821	0.338	RT	5.615	0.65	RT	2.395	0.21	RT	1.063	0.399	RT	0.594	0.491	T	1.955	1.123	RT	3.717	2.272	RT	3.637	0.68	RT	4.502	1.437	RT
1.588	2.251	RT	0.326	0.77	RT	2.42	0.036	RT	0.994	0.605	RT	0.691	0.599	T	2.5	0.792	RT	2.547	1.727	RT	5.148	1.007	RT	0.462	0.422	RT
1.123	0.094	RT	1.458	0.086	RT	2.074	0.282	RT	1.045	0.541	RT	0.993	0.632	T	2.974	0.852	RT	3.879	1.89	RT	4.313	1.074	RT	4.405	1.076	RT
1.087	0.269	RT	0.571	0.357	RT	2.456	0.499	RT	1.695	0.449	RT	0.614	0.392	T	1.883	0.77	RT	2.803	13.179	RT	3.598	0.334	RT	3.248	1.801	RT
3.677	0.494	RT	0.333	0.028	RT	3.147	0.274	RT	1.721	1.012	RT	0.586	0.519	T	0.539	0.323	RT	4.066	2.598	RT	7.625	0.799	RT	1.936	1.009	RT
5.478	0.921	RT	1.254	0.408	RT	3.305	0.128	RT	1.347	1.046	RT	0.586	0.43	T	1.783	0.712	RT	2.519	1.748	RT	9.256	5.951	RT	0.629	0.411	RT
1.07	0.019	RT	1.854	0.408	RT	5.467	0.204	RT	4.753	1.347	RT	1.211	0.639	T	2.138	0.679	RT	2.845	6.386	RT	5.36	3.518	RT	3.571	1.218	RT
2.029	0.531	RT	1.512	0.22	RT	2.056	0.449	RT	3.26	0.77	RT	1.256	0.654	T	0.373	0.271	RT	5.061	1.518	RT	7.753	5.334	RT	3.732	1.514	RT
1.088	0.229	RT	2.41	0.352	RT	2.135	0.282	RT	1.599	0.752	RT	0.559	0.607	T	0.94	0.907	RT	2.42	2.062	RT	7.572	6.23	RT	4.561	1.024	RT
2.414	0.248	RT	1.722	0.606	RT	1.292	0.473	RT	1.809	0.806	RT	0.908	0.664	T	0.927	0.657	RT	3.36	3.8	RT	7.633	8.739	RT	2.587	0.911	RT
2.125	0.258	RT	1.11	0.052	RT	2.538	0.486	RT	2.282	1.284	RT	0.581	0.311	N	0.732	0.478	RT	4.874	1.607	RT	9.819	6.003	RT	2.724	1.112	RT
1.96	0.462	RT	1.814	0.567	RT	1.619	0.098	RT	2.772	1.336	RT	0.597	0.225	T	2.21	0.835	RT	1.613	2.016	RT	6.707	6.623	RT	3.222	1.901	RT
2.053	0.231	RT	0.599	0.107	RT	0.881	0.3	RT	2.954	2.016	RT	0.377	0.226	T	2.971	1.138	RT	2.681	1.645	RT	1.298	0.177	RT	1.47	0.73	RT
3.259	0.711	RT	0.766	0.199	RT	2.822	0.34	RT	0.264	0.314	RT	0.327	0.239	T	2.227	0.557	RT	3.77	1.732	RT	0.825	0.133	RT	5.91	1.716	RT
0.912	0.673	RT	0.108	0.063	RT	2.819	0.79	RT	1.783	0.665	RT	1.047	0.785	T	2.262	0.493	RT	2.745	1.396	RT	7.39	2.036	RT	1.871	0.993	RT
1.978	0.25	RT	1.317	0.099	RT	0.861	0	RT	0.894	0.943	RT	0.835	0.734	T	3.252	0.819	RT	3.848	1.422	RT	4.734	0.602	RT	3.727	1.281	RT
1.585	0.102	RT	1.36	0.137	RT	1.564	0.385	RT	2.005	1.2	RT	0.815	0.765	T	2.023	0.873	RT	4.929	2.1	RT	2.885	0.96	RT	4.969	1.165	RT
2.297	0.586	RT	0.652	0.198	RT	1.148	0.004	RT	0.669	0.615	RT	1.817	0.97	T	2.342	0.972	RT	3.397	2.426	RT	4.28	0.927	RT	4.633	2.06	RT
1.789	0.403	RT	0.39	0.145	RT	2.146	0.24	RT	0.411	0.225	RT	0.517	0.769	T	1.07	0.747	RT	4.035	1.745	RT	5.372	0.844	RT	5.382	1.191	RT
2.184	0.524	RT	2.378	0.804	RT	3.896	0.44	RT	1.922	1.185	RT	3.847	1.493	T	3.753	1.015	RT	4.222	4.725	RT	8.103	1.789	RT	6.012	1.218	RT
2.107	0.411	RT	0.547	0.162	RT	5.483	0.228	RT	3.656	2.333	RT	0.367	0.458	T	2.386	0.67	RT	4.435	1.467	RT	7.818	0.79	RT	4.295	1.473	RT
1.514	0.319	RT	0.756	0.215	RT	0.752	0.143	RT	1.88	0.872	RT	0.912	0.69	T	0.727	0.618	RT	1.681	0.542	RT	7.786	0.773	RT	4.026	1.202	RT
0.969	0.007	RT	0.043	0.02	RT	2.489	0.289	RT	0.491	0.223	RT	0.723	0.531	T	4.256	1.239	RT	3.07	0.959	RT	5.621	6.719	RT	3.712	1.898	RT
2.455	0.438	RT	0.729	0.701	RT	7.474	0.369	RT	0.541	0.282	RT	0.534	0.359	T	2.786	0.985	RT	2.133	5.433	RT	4.345	6.03	RT	1.174	0.439	RT
2.144	0.104	RT	2.229	0.251	RT	1.706	0.195	RT	0.782	0.498	RT	0.817	0.316	T	3.267	1.063	RT	5.585	1.218	RT	2.747	0.74	RT	0.49	0.442	RT
1.147	0.286	RT	1.212	0.912	RT	2.003	0.122	RT	1.049	0.231	RT	0.773	0.661	T	2.832	0.951	RT	2.772	2.084	RT	6.147	0.632	RT	3.041	1.282	RT
2.654	0.469	RT	0.315	0.045	RT	12.09	1.21	RT	1.295	0.572	RT	0.578	0.41	T	2.695	0.89	RT	1.676	0.598	RT	8.063	0.986	RT	4.167	1.878	RT
1.358	0.299	RT	0.243	0.065	RT	2.885	0.141	RT	0.89	1.688	RT	0.789	0.805	T	1.678	1.76	RT	4.491	1.76	RT	6.8	4.894	RT	4.786	0.872	RT
1.101	0.023	RT	0.073	0.054	RT	2.999	0.238	RT	6.807	1.907	RT	0.444	0.539	T	3.402	1.077	RT	3.763	5.965	RT	9.667	2.816	RT	1.085	0.585	RT
0.958	0.317	RT	3.402	7.924	RT	0.827	0.119	RT	3.88	2.152	RT	1.054	0.475	T	3.864	1.099	RT	3.369	1.245	RT	8.178	1.065	RT	0.754	0.701	RT
1.79	0.285	RT	3.711	1.671	RT	2.653	0.197	RT	2.572	1.161	RT	0.494	0.691	T	0.265	0.322	RT	3.459	1.567	RT	10.576	1.924	RT	4.795	1.211	RT
1.215	0.604	RT	1.63	0.788	RT	2.954	0.267	RT	5.618	2.337	RT	0.306	0.584	T	0.715	0.428	RT	4.799	1.647	RT	6.429	3.933	RT	0.83	0.471	RT
5.042	0.535	RT	2.207	0.501	RT	2.941	0.131	RT	0.27	0.215	RT	0.694	0.407	T	3.208	0.761	RT	3.141	1.904	RT	9.083	2.289	RT	6.128	1.827	RT
2.072	0.553	RT	2.899	0.392	RT	2.108	0.318	RT	2.067	1.515	RT	0.573	0.381	T	3.253	0.741	RT	3.146	6.53	RT	3.566	3.534	RT	3.003	1.524	RT
2.706	0.526	RT	0.792	0.183	RT	2.425	0.321	RT	0.424	0.307	RT	0.75	0.714	T	3.023	0.924	RT	4.882	1.64	RT	3.577	1.024	RT	2.691	0.666	RT
3.577	0.55	RT	1.217	0.254	RT	2.221	0.22	RT	1.066	0.444	RT	0.66	0.482	T	2.071	0.939	RT	3.409	1.148	RT	1.586	1.259	RT	1.998	0.641	RT
1.639	0.443	RT	2.983	0.337	RT	5.948	0.716	RT	0.871	0.822	RT	0.159	0.403	T	3.843	1.939	RT	6.081	4.147	RT	5.378	6.526	RT	4.715	1.522	RT
1.63	0.487	RT	0.86	0.26	RT	2.565	0.177	RT	1.342	1.053	RT	0.462	0.284	T	0.965	0.713	RT	4.87	2.456	RT	2.959	0.993	RT	1.976	0.905	RT
3.165	0.486	RT	1.544	0.694	RT	1.974	0.237	RT	0.871	0.432	RT	0.438	0.881	T	0.623	0.69	RT	2.185	1.393	RT	2.842	5.155	RT	3.499	1.141	RT
3.229	0.747	RT	1.073	0.23	RT	3.782	0.395	RT	1.551	0.962	RT	0.787	0.561	T	1.344	0.719	RT	2.112	0.892	RT	8.045	5.259	RT	2.117	0.646	RT
1.301	0.421	RT	1.899	4.235	RT	0.448	0.011	RT	3.452	2.473	RT	0.064	0.303	T	1.224	0.188	RT	4.166	1.654	RT	4.246	0.442	RT	2.695	1.413	RT
2.778	0.533	RT	1.864	0.619	RT	3.773	0.354	RT	1.779	1.04	RT	0.082	0.162	N	0.346	0.27	RT	2.845	1.568	RT	6.422	9.095	RT	0.957	0.505	RT
2.928	0.419	RT	0.394	0.023	RT	0.916	0.018	RT	2.509	0.623	RT	0.224	0.278	T	1.428	0.821	RT	2.194	1.301	RT	2.245	0.428	RT	2.487	0.794	RT
1.821	0.372	RT	0.316	0.305	RT	2.911	0.703	RT	6.92	1.944	RT	0.704	0.867	T	1.383	0.602	RT	4.072	1.411	RT	7.74	7.244	RT	1.769	0.594	RT
1.063	0.437	RT	2.007	0.416	RT	2.591	0.651	RT	2.093	0.791	RT	0.018	0.116	N	0.86	0.449	RT	3.528	1.266	RT	1.855	0.316	RT	1.489	1.032	RT
1.347	1.114	RT	2.737	0.143	RT	1.895	0.371	RT	3.739	2.009	RT	0.505	0.936	T	1.461	0.947	RT	2.611	2.874	RT	3.645	2.248	RT	1.723	0.754	RT
1.081	0.323	RT	2.847	1.5	RT	5.09	0.259	RT	5.216	2.191	RT	0.726	0.515	N	3.069	0.8	RT	2.756	5.211	RT	6.073	0.535	RT	0.653	0.488	RT
4.627	0.68	RT	1.317	0.509	RT	4.525	0.9	RT	0.173	0.145	RT	0.279	0.114	T	0.956	0.693	RT	3.493	1.573	RT	6.718	2.586	RT	2.854	0.896	RT
1.035	1.677	RT	4.945	0.428	RT	3.521	0.18	RT	1.391	3.703	RT	0.084	0.902	T	0.929	0.682	RT	4.293	1.919	RT	6.575	1.768	RT	4.526	2.074	RT
1.275	0.725	RT	1.619	0.279	RT	9.763	0.874	RT	2.617	1.332	RT	0.712	0.345	T	2.556	1.44	RT	2.941	1.122	RT	10.451	2.398	RT	2.858	0.977	RT
2.008	0.345	RT	1.597	4.795	RT	0.558	0.323	RT	0.856	0.998	RT	0.763	0.403	T	2.72	1.328	RT	1.13	0.283	RT	5.666	2.015	RT	4.486	1.128	RT
1.607	0.273	RT	2.631	0.64	RT	4.514	0.644	RT	0.655	0.307	RT	0.494	0.278	T	1.386	0.374	RT	3.709	3.786	RT	7.539	2.16	RT	3.766	1.822	RT
1.627	0.304	RT	1.406	0.601	RT	1.445	0.433	RT	2.056	0.816	RT	0.79	0.444	N	1.175	0.416	RT	2.507	2.859	RT	4.967	7.766	RT	0.256	0.321	RT
1.173	0.463	RT	0.945	1.876	RT	1.902	0.392	RT	2.176	0.561	RT	0.249	0.774	T	0.933	0.503	RT	2.133	1.262	RT	6.547	7.888	RT	4.3	0.984	RT
1.084	0.386	RT	1.265	0.475	RT	2.397	0.699	RT	0.63	0.763	RT	0.981	0.897	T	1.735	1.069	RT	2.198	3.243	RT	6.39	9.219	RT	2.05	0.904	RT
2.377	0.596	RT	1.12	0.397	RT	3.853	0.254	RT	2.348	1.433	RT	0.336	0.439	T	3.334	1.809	RT	3.406	1.232	RT	3.587	2.232	RT	5.108	1.343	RT
1.242	0.351	RT	1.58	0.426	RT	3.707	0.229	RT	1.065	0.38	RT	0.21	0.259	T	2.024	1.142	RT	4.614	1.77	RT	3.94	0.613	RT	4.326	1.495	RT
1.439	0.404	RT	1.589	6.482	RT	3.889	0.442	RT	4.063	1.418	RT	0.654	0.513	T	0.77	0.413	RT	4.39	1.976	RT	9.145	1.304	RT	4.42	1.356	RT
2.399	0.425	RT	0.806	0.558	RT	5.379	0.539	RT	2.945	1.104	RT	0.473	0.278	N	2.484	0.921	RT	3.076	1.961	RT	3.223	1.741	RT	3.944	1.66	RT
1.258	0.842	RT	0.929	0.479	RT	3.521	0.657	RT	2.832	0.824	RT	0.674	0.698	T	0.378	0.335	RT	3.479	1.233	RT	1.577	0.499	RT	3.393	1.261	RT
1.08	0.559	RT	0.071	0.14	RT	1.865	0.379	RT	2.985	0.822	RT	0.446	0.394	N	4.22	1.135	RT	4.326	1.653	RT	10.193	0.81	RT	3.853	1.209	RT
1.507	0.326	RT	0.844	0.061	RT	0.985	0.263	RT	3.527	2.331	RT	0.608	0.705	T	0.578	0.523	RT	1.209	8.548	RT	2.633	0.066	RT	0.063	0.177	RT
1.607	0.577	RT	0.698	0.336	RT	1.442	0.16	RT	3.159	2.221	RT	0.742	0.587	T	3.266	1.119	RT	2.233	1.029	RT	10.768	1.194	RT	5.059	1.281	RT
1.995	2.423	RT	0.358	0.051	RT	2.627	0.158	RT	0.6	0.561	RT	2.493	0.75	T	2.314	0.993	RT	3.497	1.294	RT	7.263	10.614	RT	4.782	1.553	RT
1.518	0.585	RT	1.622	0.511	RT	3.973	0.255	RT	1.853	1.435	RT	0.953	0.651	T	2.606	0.924	RT	3.13	5.924	RT	5.299	3.685	RT	2.757	1.053	RT
1.028	0.38	RT	1.481	0.241	RT	2.521	0.215	RT	1.787	1.271	RT	1.411	1.114	T	1.638	1.071	RT	3.97	1.938	RT	2.522	0.242	RT	3.022	1.112	RT
1.886	0.834	RT	0.225	0.079	RT	2.234	0.151	RT	0.393	0.175	RT	0.74	0.218	T	1.428	0.59	RT	3.754	2.478	RT	2.305	0.31	RT	6.476	1.611	RT
1.332	0.298	RT	0.499	0.608	RT	3.476	0.542	RT	1.848	1.375	RT	1.012	0.803	T	1.101	0.688	RT	2.275	7.531	RT	9.992	0.918	RT	2.856	1.434	RT
1.419	0.396	RT	0.984	0.484	RT	3.365	0.159	RT	4.238	2.128	RT	0.676	0.4	T	2.293	0.972	RT	3.824	1.54	RT	9.318	0.823	RT	5.724	1.548	RT
1.687	0.274	RT	0.806	0.189	RT	2.001	0.269	RT	1.643	0.452	RT	2.373	0.618	N	0.767	0.437	RT	5.667	1.734	RT	2.26	1.253	RT	1.477	0.653	RT
1.23	0.556	RT	2.293	0.532	RT	3.083	0.185	RT	2.7	1.873	RT	0.713	0.547	T	2.02	0.76	RT	3.302	5.301	RT	6.888	3.501	RT	2.637	1.671	RT
2.684	0.702	RT	2.209	9	RT	0.407	0.001	RT	0.906	0.808	RT	0.604	0.888	T	1.729	0.97	RT	1.531	1.582	RT	6.58	9.013	RT	4.929	1.496	RT
1.426	0.613	RT	0.019	0.034	RT	2.083	0.339	RT	1.184	1.08	RT	1.058	0.795	T	0.302	0.528	RT	3.468	1.267	RT	6.492	0.622	RT	3.999	1.584	RT
1.199	0.646	RT	0.699	0.298	RT	2.173	0.104	RT	3.899	0.718	RT	0.779	0.644	T	2.892	0.919	RT	2.884	1.49	RT	6.788	1.327	RT	4.865	1.44	RT
1.956	0.697	RT	1.016	0.405	RT	2.587	0.668	RT	0.94	0.485	RT	0.238	0.515	T	0.875	1.039	RT	4.385	2.559	RT	5.919	2.579	RT	5.865	1.394	RT
1.537	0.452	RT	1.044	0.14	RT	1.243	0.393	RT	1.863	1.99	RT	0.376	0.304	T	2.34	0.769	RT	4.47	1.907	RT	10.475	0.836	RT	2.639	0.851	RT
1.463	0.151	RT	1.334	0.354	RT	2.174	0.678	RT	0.657	0.269	RT	0.672	0.405	T	1.529	1.009	RT	2.494	1.11	RT	3.002	0.518	RT	3.649	2.304	RT
1.34	0.48	RT	0.452	0.066	RT	1.99	0.298	RT	0.941	1.211	RT	1.705	1.018	T	0.401	0.298	RT	4.68	1.556	RT	3.214	1.28	RT	4.358	1.474	RT
4.238	0.847	RT	1.053	0.362	RT	2.779	0.16	RT	0.475	0.276	RT	2.183	1.832	T	0.797	0.204	RT	3.59	4.921	RT	4.221	1.059	RT	4.466	1.595	RT
1.634	0.553	RT	2.237	0.755	RT	0.649	0.327	RT	0.794	0.609	RT	1.271	0.743	T	1.351	0.434	RT	2.826	3.61	RT	3.282	0.891	RT	6.175	1.574	RT
1.215	0.294	RT	2.177	0.623	RT	1.31	0.01	RT	1.498	0.49	RT	0.758	0.64	T	0.672	0.692	RT	3.574	4.418	RT	3.602	1.095	RT	6.592	3.535	RT
1.195	0.203	RT	0.195	0.342	RT	4.612	0.198	RT	0.654	1.272	RT	1.411	0.465	T	1.224	0.471	RT	1.876	1.157	RT	6.79	1.142	RT	3.331	0.819	RT
4.106	0.633	RT	0.664	0.203	RT	3.582	0.266	RT	2.306	1.485	RT	1.023	0.722	T	2.816	1.371	RT	3.747	2.526	RT	0.597	0.123	RT	2.15	0.743	RT
0.883	3.061	RT	0.466	0.053	RT	1.812	0.15	RT	3.073	0.977	RT	0.75	0.55	T	1.833	1.055	RT	2.786	1.309	RT	1.942	0.496	RT	2.159	0.678	RT
1.757	0.422	RT	0.949	0.273	RT	1.535	0.132	RT	1.243	0.539	RT	0.731	0.577	T	1.184	1.34	RT	2.878	5.628	RT	1.768	0.669	RT	3.613	1.552	RT
2.977	1.355	RT	1.114	0.186	RT	0.811	0.935	RT	4.187	1.646	RT	2.005	0.637	T	4.802	1.228	RT	2.464	1.013	RT	4.996	1.284	RT	1.405	0.488	RT
1.129	0.417	RT	1.365	0.536	RT	0.932	0.089	RT	4.135	1.886	RT	0.616	0.511	T	1.574	0.518	RT	3.597	1.081	RT	6.333	3.275	RT	4.355	1.727	RT
1.101	0.5	RT	0.788	0.215	RT	0.174	0.045	RT	3.317	1.634	RT	1.033	0.747	T	0.947	0.332	RT	3.266	1.295	RT	6.288	0.754	RT	3.863	1.541	RT
2.375	0.609	RT	0.804	0.437	RT	4.998	0.259	RT	3.701	1.054	RT	0.945	0.485	T	2.711	0.948	RT	3.915	1.463	RT	6.537	1.785	RT	4.819	2.038	RT
1.447	0.651	RT	0.419	0.163	RT	0.676	0.056	RT	1.237	0.652	RT	0.717	0.436	N	0.656	0.571	RT	3.054	2.719	RT	7.017	6.276	RT	3.144	1.021	RT
1.158	0.293	RT	2.913	0.136	RT	5.387	0.242	RT	1.338	1.053	RT	0.965	0.332	T	1.548	0.812	RT	1.567	1.824	RT	5.419	2.265	RT	3.695	1.139	RT
1.842	0.654	RT	0.25	0.152	RT	1.148	0.072	RT	1.832	0.904	RT	0.813	0.476	T	0.386	0.193	RT	3.506	2.273	RT	6.375	1.059	RT	1.749	0.607	RT
3.328	4.224	RT	0.345	0.097	RT	1.898	0.031	RT	1.96	1.476	RT	0.511	0.326	T	0.849	0.632	RT	2.768	1.646	RT	6.786	1.267	RT	2.92	0.903	RT
1.272	0.845	RT	0.727	0.386	RT	2.174	0.39	RT	1.023	0.628	RT	0.649	0.416	N	0.779	0.774	RT	4.949	3.529	RT	4.5	1.031	RT	4.957	1.805	RT
1.423	0.333	RT	3.162	1.222	RT	1.792	0.747	RT	0.513	0.221	RT	0.56	0.333	N	0.873	0.185	RT	2.605	4.727	RT	4.139	0.382	RT	5.234	1.528	RT
1.01	0.593	RT	0.46	0.162	RT	4.766	0.365	RT	5.031	1.708	RT	0.46	0.343	T	3.906	1.1	RT	2.106	6.007	RT	3.48	1.083	RT	4.994	1.517	RT
1.3	0.883	RT	1.426	0.428	RT	1.409	0.061	RT	1.097	1.118	RT	0.628	0.505	T	1.095	0.398	RT	2.985	2.158	RT	4.58	1.021	RT	3.751	1.137	RT
2.21	1.399	RT	2.26	2.115	RT	1.925	0.368	RT	0.961	0.446	RT	0.392	0.293	N	1.982	0.551	RT	4.294	2.062	RT	6.788	1.11	RT	2.095	0.565	RT
0.999	0.385	RT	3.783	0.735	RT	1.894	0.486	RT	4.993	1.51	RT	0.518	0.373	T	1.806	0.898	RT	3.529	1.241	RT	8.009	1.175	RT	3.066	0.862	RT
1.528	0.745	RT	0.774	0.178	RT	2.636	0.065	RT	5.02	1.387	RT	1.039	0.52	N	2.606	1.764	RT	3.001	3.222	RT	8.116	1.019	RT	4.193	1.261	RT
1.386	0.787	RT	0.514	0.132	RT	1.066	0	RT	3.342	2.25	RT	1.277	0.502	T	2.857	0.957	RT	4.223	2.767	RT	3.179	1.168	RT	4.437	1.556	RT
1.793	0.54	RT	2.383	0.49	RT	5.216	0.194	RT	1.389	0.347	RT	0.292	0.233	T	2.319	0.865	RT	2.953	2.741	RT	4.031	0.675	RT	1.058	0.53	RT
1.471	0.503	RT	0.11	0.056	RT	1.85	0.213	RT	1.104	0.487	RT	1.506	0.454	T	2.157	0.843	RT	2.379	5.407	RT	2.823	1.08	RT	4.679	1.684	RT
1.449	0.429	RT	0.423	0.036	RT	4.763	0.201	RT	1.969	1.217	RT	0.989	0.578	T	2.473	0.769	RT	3.514	3.505	RT	4.823	1.127	RT	1.538	0.37	RT
0.94	0.276	RT	0.502	0.06	RT	1.271	0.058	RT	2.626	1.212	RT	0.582	0.406	T	1.05	0.523	RT	3.359	2.54	RT	2.515	0.442	RT	5.443	2.088	RT
3.663	0.767	RT	1.592	0.232	RT	0.854	0.023	RT	1.843	0.733	RT	0.497	0.365	N	0.517	0.154	RT	4.683	4.592	RT	2.562	0.8	RT	2.39	1.056	RT
1.203	0.312	RT	1.154	0.018	RT	0.686	0.064	RT	1.002	0.406	RT	0.628	0.789	T	0.446	0.378	RT	3.929	8.971	RT	0.587	0.069	RT	6.614	2.04	RT
3.069	0.883	RT	3.265	0.737	RT	4.876	0.55	RT	5.538	1.865	RT	0.599	0.54	T	2.695	0.688	RT	4.819	1.958	RT	3.247	0.386	RT	2.303	0.773	RT
2.006	0.344	RT	3.721	0.714	RT	2.509	0.304	RT	1.237	0.345	RT	0.369	0.371	T	0.851	0.61	RT	2.401	2.895	RT	4.753	0.85	RT	4.182	1.164	RT
2.743	0.989	RT	0.7	0.036	RT	7.5	0.706	RT	1.854	0.867	RT	0.388	0.324	T	2.779	1.006	RT	3.472	2.543	RT	3.116	0.522	RT	2.81	1.008	RT
2.143	0.734	RT	2.025	0.669	RT	1.009	0.007	RT	0.646	0.448	RT	0.664	0.988	T	2.461	1.146	RT	3.914	4.205	RT	2.796	0.591	RT	2.805	0.663	RT
1.008	0.596	RT	2.199	2.536	RT	0.852	0.154	RT	0.908	0.317	RT	0.407	0.516	T	1.391	0.804	RT	2.786	4.889	RT	3.001	0.358	RT	2.514	1.136	RT
1.09	0.45	RT	2.447	4.96	RT	3.859	0.213	RT	2.144	1.501	RT	0.353	0.437	T	3.07	1.323	RT	2.976	1.164	RT	3.741	0.379	RT	2.53	0.869	RT
2.56	1.109	RT	3.839	0.258	RT	2.229	0.388	RT	1.273	0.4	RT	0.182	0.3	N	2.789	1.013	RT	3.803	3.845	RT	5.74	4.441	RT	2.276	1.264	RT
1.272	0.481	RT	2.183	6.77	RT	6.319	1.175	RT	2.047	1.396	RT	0.312	0.479	N	3.423	1.101	RT	5.196	1.697	RT	4.084	2.572	RT	1.281	0.434	RT
1.135	0.531	RT	1.567	5.89	RT	1.684	0.478	RT	0.864	0.822	RT	0.64	0.383	N	3.472	1.584	RT	2.797	1.222	RT	2.209	0.53	RT	5.781	1.179	RT
1.237	0.321	RT	2.592	0.41	RT	0.695	0.073	RT	2.84	1.057	RT	0.888	0.51	N	2.026	0.682	RT	2.498	1.057	RT	1.621	0.438	RT	3.29	0.764	RT
1.04	0.308	RT	2.323	0.287	RT	2.245	0.063	RT	1.066	0.982	RT	0.427	0.389	T	1.729	0.684	RT	2.303	3.202	RT	2.529	0.87	RT	1.831	0.739	RT
2.255	0.873	RT	0.542	0.108	RT	7.358	0.552	RT	3.752	1.594	RT	0.407	0.377	T	3.392	1.15	RT	2.016	4.451	RT	5.375	1.209	RT	1.277	0.458	RT
2.19	0.784	RT	3.288	0.116	RT	7.217	0.752	RT	3.118	1.571	RT	1.104	0.671	T	0.971	0.445	RT	1.481	10.994	RT	4.489	1.013	RT	4.093	1.826	RT
1.109	0.448	RT	0.783	0.067	RT	4.575	0.271	RT	3.05	1.185	RT	0.619	0.531	T	1.895	0.979	RT	2.784	1.288	RT	4.275	1.381	RT	3.297	6.288	RT
1.141	0.287	RT	0.041	0.049	RT	3.539	0.359	RT	1.419	0.945	RT	0.382	0.524	T	0.637	0.613	RT	5.845	2.02	RT	5.612	1.422	RT	2.888	0.946	RT
1.86	0.723	RT	0.973	0.114	RT	2.716	0.129	RT	3.351	1.432	RT	0.472	0.379	T	4.066	0.674	RT	1.45	0.753	RT	3.681	0.723	RT	2.862	0.781	RT
3.22	0.653	RT	0.39	0.042	RT	3.204	0.264	RT	5.306	1.689	RT	0.138	0.183	T	0.77	0.588	RT	4.618	2.085	RT	4.452	0.877	RT	1.537	0.342	RT
2.268	0.638	RT	1.373	0.134	RT	1.703	0.123	RT	0.976	0.893	RT	0.329	0.358	N	2.596	0.948	RT	3.767	2.165	RT	1.571	0.433	RT	1.911	1.372	RT
1.699	1.097	RT	1.195	0.108	RT	1.927	0.497	RT	2.87	2.198	RT	0.811	0.446	T	3.991	1.212	RT	3.614	1.366	RT	10.215	7.58	RT	1.223	0.478	RT
1.276	0.627	RT	1.815	2.34	RT	3.836	0.192	RT	4.445	3.563	RT	0.523	0.333	T	2.268	0.758	RT	3.936	1.897	RT	2.24	0.778	RT	3.615	1.704	RT
4.344	1.149	RT	0.458	0.043	RT	1.909	0.188	RT	2.063	3.518	RT	0.297	0.255	T	1.647	0.552	RT	1.158	0.338	RT	6.958	0.38	RT	1.392	0.405	RT
2.841	0.467	RT	1.957	0.227	RT	7.496	0.744	RT	2.238	1.009	RT	0.412	0.372	T	0.48	0.52	RT	3.335	1.718	RT	5.505	0.817	RT	4.125	1.55	RT
1.463	0.538	RT	1.681	0.829	RT	1.536	0.443	RT	1.858	0.877	RT	0.632	0.341	T	2.065	0.572	RT	2.93	5.582	RT	3.121	0.879	RT	3.769	1.369	RT
1.766	0.627	RT	0.345	0.198	RT	2.247	0.125	RT	5.117	1.64	RT	0.586	0.406	T	0.736	0.308	RT	3.388	2.2	RT	7.806	0.69	RT	5.991	1.547	RT
1.738	0.967	RT	1.32	0.246	RT	2.695	0.141	RT	5.819	11.72	RT	0.391	0.348	T	2.458	0.942	RT	1.223	0.732	RT	6.364	4.205	RT	3.351	0.906	RT
1.894	0.971	RT	2.045	0.228	RT	5.243	0.087	RT	0.66	0.469	RT	0.556	0.411	T	1.395	0.864	RT	4.09	1.98	RT	3.94	1.091	RT	2.874	1.674	RT
2.824	0.845	RT	2.396	0.974	RT	2	0.026	RT	2.365	14.279	RT	0.531	0.344	T	0.856	0.783	RT	2.046	1.146	RT	7.031	5.134	RT	3.075	2.33	RT
1.2	0.405	RT	1.957	0.577	RT	4.426	0.656	RT	3.57	4.856	RT	0.462	0.843	T	1.341	0.549	RT	2.826	2.313	RT	10.37	6.567	RT	1.996	1.738	RT
1.37	0.776	RT	0.716	0.15	RT	2.631	0.422	RT	7.335	2.279	RT	0.555	0.68	T	1.153	0.807	RT	2.617	0.946	RT	1.804	0.195	RT	3.031	1.154	RT
5.172	1.146	RT	0.839	0.156	RT	2.299	0.312	RT	1.427	0.603	RT	0.397	0.623	T	2.699	1.153	RT	4.109	5.87	RT	11.43	6.584	RT	2.523	1.023	RT
2.108	0.716	RT	1.646	0.76	RT	1.466	0.135	RT	3.675	7.146	RT	0.764	0.302	T	2.487	0.595	RT	2.881	2.054	RT	4.147	1.084	RT	3.742	0.941	RT
1.244	0.424	RT	3	0.52	RT	2.268	0.428	RT	5.324	1.955	RT	0.567	0.368	T	2.433	1.124	RT	2.534	3.514	RT	7.942	1.151	RT	1.745	0.505	RT
1.009	0.282	RT	2.708	0.555	RT	2	0.222	RT	0.505	3.637	RT	0.399	0.41	T	0.518	0.636	RT	3.222	1.429	RT	11.83	4.117	RT	4.728	1.189	RT
1.367	0.406	RT	1.026	0.394	RT	1.335	0.239	RT	0.121	0.277	RT	0.529	0.717	T	3.974	0.67	RT	2.732	0.785	RT	9.647	1.305	RT	3.735	1.175	RT
1.448	0.643	RT	2.369	1.457	RT	3.154	0.627	RT	0.94	0.554	RT	0.481	0.309	T	2.252	0.626	RT	2.958	1.216	RT	8.95	0.833	RT	0.9	0.646	RT
1.764	0.476	RT	2.338	0.569	RT	0.702	0.482	RT	2.959	1.149	RT	0.782	0.445	T	2.693	1.004	RT	1.84	1.127	RT	5.304	1.051	RT	3.165	0.782	RT
4.418	1.429	RT	1.455	0.464	RT	0.844	0.07	RT	0.774	0.817	RT	0.367	0.282	T	0.408	0.31	RT	4.776	1.4	RT	6.174	0.938	RT	0.151	0.412	RT
1.088	0.285	RT	2.582	0.444	RT	3.398	0.308	RT	2.263	5.369	RT	0.737	0.466	T	4.666	1.055	RT	2.995	2.307	RT	5.22	1.079	RT	2.144	0.884	RT
1.42	0.455	RT	0.853	0.192	RT	1.441	0.322	RT	0.941	0.347	RT	0.676	0.347	T	3.204	0.946	RT	4.043	1.095	RT	1.501	0.072	RT	1.157	0.654	RT
1.497	0.372	RT	1.871	1.633	RT	0.806	0.168	RT	0.547	0.445	RT	0.589	0.501	T	1.474	0.606	RT	3.178	1.771	RT	3.251	1.187	RT	3.012	1.306	RT
1.806	0.363	RT	1.484	0.133	RT	3.287	0.398	RT	0.728	0.527	RT	0.697	0.802	T	3.367	0.929	RT	5.137	2.075	RT	8.696	0.781	RT	2.657	1.043	RT
1.528	0.437	RT	0.528	0.212	RT	0.837	0.335	RT	1.304	0.278	RT	0.667	0.805	T	0.436	0.724	RT	4.085	2.689	RT	4.578	0.827	RT	3.574	0.969	RT
1.623	2.623	RT	3.46	5.61	RT	0.812	0.205	RT	5.434	3.367	RT	0.294	0.43	T	3.253	1.001	RT	2.66	1.649	RT	4.933	0.751	RT	3.871	1.255	RT
1.554	0.634	RT	1.025	2.369	RT	3.239	0.695	RT	1.064	0.204	RT	0.597	0.513	T	1.855	0.56	RT	2.645	1.394	RT	3.686	1.111	RT	3.624	1.673	RT
1.157	0.497	RT	1.859	0.314	RT	4.607	0.513	RT	2.121	0.577	RT	0.243	0.615	T	3.545	1.252	RT	2.976	0.929	RT	5.461	1.062	RT	3.243	1.293	RT
1.27	0.271	RT	3.11	0.522	RT	2.022	0.504	RT	4.04	0.986	RT	0.811	0.69	T	2.898	1.285	RT	3.054	3.059	RT	5.926	1.698	RT	3.88	1.222	RT
2.678	0.881	RT	0.327	0.013	RT	7.807	0.556	RT	0.891	2.466	RT	0.417	0.481	T	2.807	0.986	RT	2.029	1.298	RT	4.33	0.768	RT	2.981	1.555	RT
1.068	0.326	RT	1.666	5.77	RT	1.869	0.454	RT	1.851	3.426	RT	0.431	1.169	T	1.354	0.602	RT	1.182	0.81	RT	2.479	0.375	RT	3.455	1.726	RT
1.343	0.355	RT	0.656	0.4	RT	3.294	0.312	RT	1.589	0.767	RT	0.525	0.479	T	1.51	0.608	RT	2.001	0.938	RT	1.617	0.964	RT	3.548	1.822	RT
1.718	0.648	RT	1.028	0.406	RT	5.278	0.539	RT	2.518	1.254	RT	0.512	0.603	T	7.027	1.141	RT	3.615	1.222	RT	4.183	1.041	RT	2.294	0.896	RT
0.913	0.119	RT	1.16	0.573	RT	4.852	0.476	RT	1.232	0.4	RT	0.411	0.611	N	0.899	0.773	RT	4.267	1.844	RT	5.866	1.369	RT	3.291	1.251	RT
1.237	0.561	RT	1.71	0.267	RT	1.441	0.062	RT	0.631	0.344	RT	0.553	0.43	T	1.261	0.933	RT	2.207	1.445	RT	4.67	0.508	RT	5.402	1.066	RT
3.012	0.9	RT	0.845	0.641	RT	0.546	0.04	RT	1.696	1.307	RT	0.272	0.58	T	1.696	0.569	RT	2.447	1.733	RT	3.761	1.073	RT	1.923	1.337	RT
1.311	2.502	RT	4.253	1.622	RT	1.591	0.009	RT	1.089	0.532	RT	0.449	0.527	T	2.759	1.184	RT	2.685	6.155	RT	5.815	1.077	RT	1.978	1.034	RT
1.692	0.242	RT	2.726	0.665	RT	0.772	0.306	RT	1.865	1.171	RT	0.721	0.761	T	2.934	0.743	RT	4.138	3.1	RT	3.374	0.477	RT	3.105	0.845	RT
1.144	0.22	RT	2.821	0.697	RT	2.85	0.244	RT	1.118	1.155	RT	0.086	0.291	T	0.639	0.576	RT	1.742	2.794	RT	9.002	1.101	RT	3.696	1.549	RT
2.465	0.715	RT	0.283	0.171	RT	0.827	0.313	RT	0.877	0.529	RT	0.143	0.374	T	2.663	1.697	RT	2.174	1.376	RT	1.326	0.714	RT	4.501	2.152	RT
1.627	0.354	RT	0.493	2.653	RT	1.434	0	RT	0.31	0.366	RT	0.331	0.155	N	2.325	0.871	RT	1.547	0.549	RT	5.572	1.002	RT	5.055	2.195	RT
2.103	0.587	RT	0.837	0.128	RT	2.649	0.76	RT	4.986	1.187	RT	0.233	0.464	T	3.495	0.807	RT	3.445	1.524	RT	8.866	2.966	RT	3.275	1.096	RT
1.581	0.307	RT	3.164	1.764	RT	5.69	0.705	RT	0.143	0.058	RT	0.498	0.44	T	1.956	0.961	RT	4.158	1.774	RT	7.771	1.846	RT	3.806	1.591	RT
2.675	0.802	RT	4.195	2.964	RT	0.677	0.727	RT	4.885	1.837	RT	0.158	0.21	T	0.599	0.515	RT	2.027	3.299	RT	1.008	0.522	RT	3.358	0.903	RT
1.077	0.332	RT	1.043	0.304	RT	1.146	0.095	RT	0.634	0.195	RT	0.445	0.499	T	2.4	1.446	RT	3.293	2.464	RT	1.958	0.457	RT	3.808	2.52	RT
3.874	0.72	RT	3.357	0.581	RT	5.448	0.432	RT	1.619	1.077	RT	0.454	0.414	T	2.021	0.734	RT	4.203	1.739	RT	4.248	0.852	RT	4.143	0.778	RT
1.312	1.04	RT	0.151	0.119	RT	1.877	0.042	RT	1.817	0.604	RT	0.336	0.431	T	2.84	0.883	RT	3.58	1.753	RT	3.223	0.775	RT	4.343	1.929	RT
1.262	0.388	RT	1.945	1.485	RT	2.049	0.222	RT	3.14	1.534	RT	0.067	0.258	T	2.24	1.245	RT	2.076	0.776	RT	6.656	2.14	RT	1.433	0.908	RT
3	0.796	RT	2.091	4.001	RT	5.226	0.33	RT	0.75	0.768	RT	0.817	0.524	T	2.981	1.822	RT	3.096	3.113	RT	4.998	1.288	RT	3.01	1.178	RT
2.86	0.652	RT	2.404	0.262	RT	2.533	0.063	RT	4.248	1.983	RT	0.54	0.658	T	1.268	0.8	RT	3.466	1.852	RT	5.212	1.114	RT	1.134	0.589	RT
0.773	0.158	RT	1.794	0.399	RT	0.249	0.016	RT	0.895	0.901	RT	0.626	0.647	T	1.171	0.95	RT	1.32	1.515	RT	4.356	0.53	RT	4.145	1.685	RT
0.973	0.555	RT	2.205	0.407	RT	1.294	0.146	RT	1.092	1.469	RT	0.401	0.539	T	2.77	1.23	RT	1.895	0.879	RT	6.621	2.923	RT	2.379	0.573	RT
1.155	0.228	RT	1.382	1.484	RT	0.933	0.09	RT	2.945	1.416	RT	0.177	0.261	T	3.522	1.185	RT	3.02	5.877	RT	4.9	2.25	RT	3.286	0.555	RT
0.869	0.268	RT	1.61	6.525	RT	1.283	0.013	RT	1.97	0.529	RT	0.681	0.639	T	1.047	1.082	RT	1.892	1.164	RT	6.372	1.331	RT	0.454	0.602	RT
3.063	0.815	RT	1.285	0.157	RT	1.255	0.139	RT	2.376	2.034	RT	0.968	0.566	T	3.605	1.334	RT	1.135	0.6	RT	5.767	3.799	RT	3.293	1.013	RT
1.152	0.39	RT	1.498	0.423	RT	3.86	0.183	RT	0.208	0.112	RT	0.533	0.679	T	1.36	1.099	RT	3.136	1.24	RT	1.623	0.614	RT	5.386	1.413	RT
1.107	0.301	RT	0.891	0.502	RT	1.129	0.006	RT	2.529	1.442	RT	0.439	0.308	T	1.375	1.086	RT	2.774	4.037	RT	6.863	0.901	RT	5.884	1.1	RT
1.716	0.365	RT	1.039	2.879	RT	3.307	0.153	RT	2.785	0.803	RT	0.107	0.166	T	1.733	1.574	RT	2.506	1.52	RT	7.209	0.549	RT	4.541	0.8	RT
1.282	1.221	RT	0.153	0.037	RT	1.6	0.055	RT	2.149	0.964	RT	0.625	0.7	T	3.365	1.254	RT	2.242	0.802	RT	6.662	12.213	RT	0.904	0.483	RT
2.607	0.976	RT	0.65	0.188	RT	1.135	0.048	RT	2.762	0.934	RT	0.871	0.369	T	2.382	1.51	RT	2.034	1.201	RT	5.261	0.654	RT	1.438	0.666	RT
1.168	0.398	RT	1.749	0.347	RT	1.678	0.022	RT	3.09	0.951	RT	0.586	0.475	T	1.845	1.579	RT	3.478	2.834	RT	2.032	0.335	RT	3.076	0.9	RT
4.357	0.916	RT	1.019	0.491	RT	0.572	0	RT	3.103	1.442	RT	0.148	0.5	T	1.302	0.859	RT	5.444	1.861	RT	3.29	0.355	RT	0.802	0.814	RT
1.167	0.345	RT	0.884	0.14	RT	1.066	0.144	RT	0.769	0.401	RT	0.616	0.457	T	1.822	1.161	RT	4.917	1.758	RT	8.506	2.085	RT	0.486	0.448	RT
1.042	0.198	RT	0.632	0.231	RT	1.519	0.003	RT	1.628	1.323	RT	0.245	0.591	T	0.897	1.007	RT	2.305	0.978	RT	8.148	3.226	RT	1.331	0.432	RT
2.171	0.524	RT	0.576	0.126	RT	1.025	0.004	RT	3.337	2.12	RT	0.486	0.231	T	2.69	0.816	RT	4.322	1.542	RT	5.084	0.658	RT	5.781	2.268	RT
1.569	0.583	RT	0.004	0.011	RT	2.615	0.085	RT	3.612	1.577	RT	0.927	0.416	T	1.289	0.572	RT	2.53	1.609	RT	1.517	0.275	RT	3.38	1.45	RT
2.189	1.005	RT	4.726	1.579	RT	3.035	0.045	RT	2.195	1.138	RT	0.474	0.323	T	3.761	1.37	RT	2.493	5.963	RT	1.336	0.687	RT	3.684	1.267	RT
1.659	0.574	RT	2.119	0.212	RT	0.555	0.244	RT	3.63	2.045	RT	0.083	0.352	T	1.432	1.259	RT	5.348	1.34	RT	2.147	0.452	RT	3.963	1.338	RT
2.998	0.631	RT	3.718	0.582	RT	1.337	0.075	RT	0.512	0.19	RT	0.292	0.439	N	2.94	1.088	RT	2.383	3.067	RT	6.454	0.72	RT	4.463	1.225	RT
1.312	0.386	RT	1.141	0.993	RT	5.605	0.292	RT	2.815	1.405	RT	0.302	0.195	T	3.962	1.807	RT	2.225	1.294	RT	11.469	3.265	RT	6.608	1.313	RT
1.077	1.063	RT	0.405	0.045	RT	0.701	0.117	RT	0.626	0.446	RT	0.892	0.416	T	0.842	0.465	RT	2.2	2.881	RT	8.874	1.546	RT	2.461	0.71	RT
1.478	0.768	RT	0.016	0.11	RT	0.749	0.007	RT	1.453	0.811	RT	0.397	0.328	T	2.918	1.45	RT	3.72	1.839	RT	9.436	1.826	RT	3.262	1.176	RT
1.075	0.397	RT	0.291	0.019	RT	0.796	0.016	RT	3.07	1.406	RT	0.521	0.32	T	2.097	0.937	RT	4.82	0.774	RT	6.966	1.122	RT	2.072	0.802	RT
1.028	0.498	RT	0.005	0.083	RT	0.768	0.099	RT	3.125	2.2	RT	0.423	0.406	N	2.996	1.281	RT	1.742	0.394	RT	8.088	3.304	RT	2.654	1.049	RT
2.776	0.823	RT	0.66	0.028	RT	0.65	0.067	RT	2.164	1.45	RT	0.586	0.448	N	1.861	1.303	RT	3.2	6.78	RT	6.662	1.938	RT	4.907	1.351	RT
0.973	0.233	RT	0.245	0.09	RT	1.918	0.363	RT	1.093	0.951	RT	0.823	0.668	T	2.474	1.145	RT	3.822	1.888	RT	7.627	2.109	RT	2.954	1.265	RT
1.194	0.477	RT	0.395	0.436	RT	1.478	0.293	RT	2.264	0.517	RT	0.66	0.411	T	3.209	1.272	RT	2.857	1.382	RT	3.868	3.922	RT	4.194	1.101	RT
1.026	0.29	RT	0.989	0.504	RT	2.941	0.217	RT	2.452	3.373	RT	0.835	0.458	T	3.512	2.052	RT	4.134	0.791	RT	8.035	1.132	RT	3.049	1.871	RT
0.636	0.48	RT	0.408	0.152	RT	2.578	0.197	RT	1.892	0.698	RT	0.351	0.363	T	0.796	0.511	RT	3.383	1.257	RT	3.737	3.419	RT	4.939	1.507	RT
0.845	0.3	RT	2.829	0.135	RT	1.166	0.001	RT	1.517	1.521	RT	0.366	0.387	T	2.839	1.556	RT	2.036	0.729	RT	7.253	8.951	RT	3.525	1.03	RT
1.161	0.499	RT	0.856	0.226	RT	0.68	0.108	RT	4.628	2.441	RT	0.353	0.163	N	0.917	1.673	RT	3.014	3.205	RT	6.182	0.71	RT	2.987	1.373	RT
2.026	0.472	RT	0.921	0.216	RT	6.061	0.212	RT	2.851	1.809	RT	0.508	0.422	T	2.443	1.082	RT	4.607	1.516	RT	4.561	1.054	RT	5.612	2.465	RT
1.783	0.557	RT	1.282	0.773	RT	1.05	0.085	RT	3.128	1.335	RT	0.322	0.201	N	1.788	1.247	RT	4.409	4.132	RT	6.517	1.73	RT	2.986	1.453	RT
1.131	0.496	RT	1.265	0.317	RT	3.954	0.383	RT	1.44	0.915	RT	0.381	0.41	T	2.235	0.984	RT	3.261	1.696	RT	2.36	0.668	RT	1.675	0.638	RT
2.229	0.592	RT	0.167	0.071	RT	0.225	0.171	RT	1.232	0.919	RT	0.474	0.388	N	0.716	0.501	RT	4.436	1.549	RT	3.706	0.105	RT	0.977	0.493	RT
1.778	0.313	RT	0.643	0.134	RT	1.737	0.287	RT	2.214	1.566	RT	0.012	0.207	N	1.864	1.881	RT	3.015	2.904	RT	7.659	1.953	RT	3.078	1.158	RT
2.145	0.558	RT	0.074	1.744	RT	0.652	0.018	RT	1.429	1.171	RT	0.202	0.238	N	1.057	1.733	RT	2.955	1.283	RT	2.572	0.306	RT	2.331	0.781	RT
1.48	0.949	RT	0.436	0.151	RT	1.243	0.183	RT	0.701	0.265	RT	0.22	0.554	T	4.213	1.39	RT	2.739	1.369	RT	1.544	0.132	RT	2.155	0.978	RT
2.267	0.699	RT	0.031	0.152	RT	0.522	0.017	RT	3.728	1.741	RT	0.43	0.478	T	3.162	1.071	RT	3.404	1.677	RT	1.866	0.519	RT	0.378	0.356	RT
0.863	0.107	RT	1.343	0.079	RT	0.827	0	RT	3.885	1.26	RT	0.269	0.193	N	4.171	1.703	RT	3.662	1.183	RT	5.443	2.877	RT	2.666	1.402	RT
0.878	0.237	RT	1.553	0.171	RT	0.333	0.003	RT	1.19	0.605	RT	0.366	0.238	T	2.99	1.035	RT	3.465	1.21	RT	5.075	0.645	RT	0.301	0.342	RT
2.045	0.483	RT	3.927	1.463	RT	0.874	0.016	RT	3.282	2.219	RT	0.464	0.3	T	1.205	1.775	RT	1.961	0.761	RT	2.277	0.356	RT	3.119	1.135	RT
1.891	1.174	RT	0.007	0.216	RT	0.747	0.06	RT	6.207	1.433	RT	0.296	0.258	T	2.61	0.752	RT	3.085	1.915	RT	4.781	0.693	RT	3.135	0.784	RT
2.352	0.639	RT	0.411	0.082	RT	0.685	0.051	RT	4.336	1.631	RT	0.393	1.002	T	0.784	0.737	RT	3.387	2.648	RT	1.39	0.533	RT	3.098	1.172	RT
1.658	0.194	RT	0.875	0.458	RT	0.747	0.089	RT	2.12	1.315	RT	0.867	0.478	T	4.251	1.494	RT	4.271	1.506	RT	5.413	0.642	RT	2.126	1.088	RT
1.124	0.27	RT	0.997	0.497	RT	0.394	0.008	RT	4.53	1.932	RT	0.985	0.747	T	0.799	0.82	RT	2.753	1.588	RT	8.465	4.424	RT	3.957	1.04	RT
0.751	0.112	RT	0.84	1.205	RT	0.387	0.226	RT	3.819	2.357	RT	0.099	0.358	T	0.432	0.72	RT	3.758	2.424	RT	1.228	0.135	RT	4.406	1.506	RT
0.771	0.294	RT	2.679	0.437	RT	0.459	0	RT	1.492	0.857	RT	0.448	0.145	T	2.343	1.464	RT	3.086	1.241	RT	8.4	1.5	RT	0.679	0.477	RT
1.119	0.399	RT	4.654	1.849	RT	0.13	0	RT	2.32	1.534	RT	0.558	0.398	T	2.569	1.302	RT	3.19	1.353	RT	3.677	1.202	RT	3.744	0.757	RT
1.525	0.486	RT	0.304	0.131	RT	0.498	0	RT	0.616	0.34	RT	0.446	0.257	T	1.672	1.127	RT	4.396	2.178	RT	8.81	1.442	RT	3.377	1.311	RT
0.811	0.136	RT	0.262	0.059	RT	0.755	0.007	RT	1.231	0.883	RT	0.22	0.459	T	1.622	1.771	RT	4.392	1.573	RT	5.012	0.87	RT	1.157	0.664	RT
2.402	0.46	RT	2.223	1.136	RT	0.394	0	RT	1.095	0.542	RT	0.383	0.363	T	2.133	1.113	RT	4.249	2.559	RT	4.469	5.529	RT	2.552	1.074	RT
1.179	0.67	RT	0.309	0.093	RT	0.276	0	RT	2.772	3.16	RT	0.289	0.419	T	3.976	1.086	RT	1.702	3.828	RT	10.013	1.783	RT	1.797	0.819	RT
2.115	0.424	RT	1.488	0.089	RT	0.478	0	RT	3.289	1.135	RT	0.206	0.262	N	1.991	0.729	RT	2.074	1.181	RT	6.387	0.844	RT	1.715	0.867	RT
3.933	0.643	RT	3.192	0.803	RT	0.23	0	RT	2.671	7.999	RT	0.373	0.459	N	1.857	0.834	RT	2.27	5.637	RT	2.426	0.382	RT	1.889	0.91	RT
0.693	0.269	RT	0.171	0.374	RT	0.673	0.095	RT	0.554	0.27	RT	0.759	0.834	N	2.667	0.857	RT	3.346	2.93	RT	4.802	1.059	RT	3.425	1.211	RT
4.311	0.675	RT	0.291	0.081	RT	0.382	0	RT	1.824	1.13	RT	0.841	0.443	T	1.4	1.005	RT	2.86	4.8	RT	8.233	4.422	RT	2.024	0.88	RT
2.328	0.489	RT	0.219	0.054	RT	0.287	0.011	RT	2.163	1.415	RT	0.523	0.249	N	2.334	1.574	RT	4.244	1.713	RT	7.205	3.462	RT	2.464	1.523	RT
3.903	0.782	RT	0.242	0.457	RT	0.607	0.004	RT	0.342	0.174	RT	0.417	0.435	T	0.555	0.397	RT	3.609	1.815	RT	5.497	0.672	RT	3.825	0.929	RT
4.09	1.237	RT	0.116	0.119	RT	0.309	0.004	RT	2.118	0.894	RT	0.596	0.336	T	2.898	1.736	RT	2.628	3.418	RT	3.086	0.224	RT	5.107	1.567	RT
6.634	1.545	RT	1.679	0.093	RT	0.439	0	RT	0.861	1.051	RT	0.293	0.325	T	1.782	0.646	RT	2.635	1.173	RT	4.543	0.504	RT	3.512	0.84	RT
4.544	2.218	RT	0.733	0.507	RT	0.508	0.023	RT	1.299	0.68	RT	0.213	0.386	T	1.969	0.912	RT	2.625	1.083	RT	5.437	1.215	RT	5.398	2.017	RT
3.837	0.803	RT	0.401	0.033	RT	0.377	0.002	RT	2.252	1.294	RT	0.441	0.373	N	2.64	0.721	RT	2.904	1.169	RT	2.633	0.129	RT	1.87	0.593	RT
4.716	0.979	RT	1.043	1.225	RT	0.396	0.004	RT	3.776	1.573	RT	0.082	0.198	N	1.806	1.509	RT	4.411	1.248	RT	5.446	0.874	RT	2.367	0.83	RT
4.093	1.312	RT	0.313	0.477	RT	0.65	0.029	RT	5.186	1.455	RT	0.352	0.413	T	2.214	1.058	RT	5.173	1.658	RT	7.595	1.548	RT	4.287	1.178	RT
1.568	0.883	RT	0.844	6.126	RT	0.298	0	RT	3.561	2.004	RT	0.228	0.19	N	1.223	1.09	RT	2.477	2.486	RT	10.548	2.434	RT	0.642	0.563	RT
4.838	1.399	RT	2.763	0.429	RT	0.832	0	RT	1.976	1.905	RT	0.347	0.312	T	3.467	0.854	RT	3.553	1.224	RT	7.63	0.891	RT	0.361	0.528	RT
6.724	1.649	RT	0.615	1.209	RT	0.647	0.036	RT	0.811	0.586	RT	0.052	0.137	N	0.805	0.843	RT	2.903	1.684	RT	9.989	1.137	RT	2.378	1.226	RT
5.479	1.299	RT	0.487	0.097	RT	0.887	0.039	RT	0.883	0.554	RT	0.483	0.336	T	0.779	1.59	RT	2.263	6.334	RT	8.662	1.164	RT	2.384	0.905	RT
4.14	2.199	RT	0.061	0	RT	0.4	0.015	RT	3.139	1.383	RT	0.467	0.48	T	0.682	1.657	RT	3.673	1.344	RT	6.863	1.319	RT	2.646	1.119	RT
5.119	1.503	RT	0.383	0.059	RT	0.773	0.125	RT	0.86	0.47	RT	0.056	0.322	N	0.628	0.895	RT	3.748	6.38	RT	8.41	0.855	RT	1.866	1.079	RT
2.363	0.758	RT	1.131	0.084	RT	1.066	0.09	RT	1.245	0.395	RT	0.521	0.584	T	0.857	1.642	RT	1.558	0.716	RT	7.444	7.53	RT	1.138	0.999	RT
3.334	4.793	RT	0.295	0.104	RT	0.49	0.005	RT	1.593	0.722	RT	0.382	0.379	T	0.698	0.918	RT	2.843	8.049	RT	6.381	0.72	RT	4.5	1.698	RT
4.224	1.112	RT	0.126	0.056	RT	1.717	0.06	RT	1.37	0.757	RT	0.372	0.207	N	3.168	0.721	RT	2.193	3.142	RT	3.097	0.606	RT	0.392	0.484	RT
2.782	0.442	RT	0.632	3.682	RT	0.992	0.022	RT	1.991	2.462	RT	0.109	0.37	T	7.756	1.314	RT	2.111	7.183	RT	7.76	6.379	RT	0.412	0.599	RT
1.997	0.75	RT	1.137	0.704	RT	0.763	0.041	RT	1.444	0.715	RT	0.345	0.304	N	0.225	0.277	RT	3.417	1.118	RT	6.413	0.738	RT	0.861	0.603	RT
3.353	0.981	RT	0.352	0.144	RT	0.686	0	RT	3.061	1.304	RT	0.319	0.345	N	0.264	0.385	RT	3.814	1.897	RT	2.488	0.42	RT	1.457	0.624	RT
3.512	0.82	RT	1.141	0.904	RT	0.943	0.132	RT	0.554	0.346	RT	0.24	0.208	T	0.471	0.326	RT	5.179	5.302	RT	2.565	0.774	RT	1.539	1.021	RT
1.924	0.851	RT	0.198	0.007	RT	0.704	0.005	RT	2.281	1.334	RT	0.295	0.342	N	2.514	1.211	RT	3.461	1.462	RT	5.813	0.79	RT	3.285	1.03	RT
3.223	1.199	RT	1.314	0.371	RT	1.161	0	RT	1.489	0.432	RT	0.292	0.2	N	1.321	0.679	RT	4.04	3.338	RT	6.109	0.672	RT	3.976	0.783	RT
5.966	4.265	RT	1.466	0.548	RT	0.222	0.002	RT	0.754	0.514	RT	0.285	0.358	N	6.383	0.808	RT	4.719	1.198	RT	3.75	0.902	RT	1.395	0.592	RT
7.565	1.152	RT	0.59	0.514	RT	0.326	0.009	RT	2.792	1.304	RT	0.229	0.348	T	2.065	0.465	RT	3.388	1.505	RT	5.973	0.928	RT	0.205	0.401	RT
3.399	0.83	RT	2.105	4.015	RT	0.756	0.01	RT	2.568	2.036	RT	0.201	0.334	T	2.045	1.012	RT	3.44	4.107	RT	5.283	0.951	RT	3.237	0.692	RT
6.442	1.458	RT	1.534	0.731	RT	0.525	0.016	RT	2.947	1.771	RT	0.715	0.409	T	1.216	1.339	RT	4.37	1.534	RT	2.921	0.568	RT	3.363	0.65	RT
4.133	0.712	RT	1.731	9.131	RT	0.261	0	RT	0.329	0.436	RT	0.471	0.241	N	1.629	0.897	RT	4.016	1.988	RT	3.591	0.501	RT	0.594	0.308	RT
5.468	1.092	RT	1.052	0.509	RT	0.434	0.009	RT	0.937	0.385	RT	0.448	0.245	T	0.948	1.277	RT	3.63	1.813	RT	4.931	0.737	RT	3.94	1.494	RT
4.457	1.374	RT	0.759	0.253	RT	0.257	0	RT	2.7	2.326	RT	0.047	0.188	T	1.254	1.578	RT	2.249	1.526	RT	6.513	0.73	RT	1.793	0.681	RT
3.528	0.37	RT	0.434	0.378	RT	1.353	0.071	RT	0.743	0.852	RT	0.181	0.337	T	1.412	0.418	RT	3.662	1.605	RT	4.74	1.262	RT	2.899	1.267	RT
2.76	0.382	RT	0.024	0.16	RT	0.407	0.002	RT	3.136	1.91	RT	0.141	0.126	N	1.013	1.423	RT	2.287	2.367	RT	3.082	0.616	RT	1.696	0.603	RT
2.113	0.673	RT	1.61	0.556	RT	0.442	0.001	RT	1.632	0.98	RT	0.176	0.333	N	1.124	1.22	RT	4.284	1.963	RT	5.817	1.143	RT	1.03	0.447	RT
2.782	0.523	RT	0.811	0.305	RT	0.626	0.159	RT	1.048	0.481	RT	0.028	0.101	T	1.59	2.719	RT	3.797	2.097	RT	4.468	0.933	RT	1.555	0.787	RT
4.554	0.724	RT	2.049	0.584	RT	0.593	0.004	RT	1.997	0.559	RT	0.135	0.196	T	1.444	0.512	RT	3.242	4.152	RT	4.592	0.936	RT	2.197	0.711	RT
2.163	0.262	RT	1.331	0.838	RT	0.622	0	RT	1.562	1.082	RT	0.511	0.385	N	4.45	1.29	RT	2.724	1.357	RT	5.7	0.79	RT	2.885	1.048	RT
2.273	0.866	RT	4.375	0.406	RT	0.467	0.004	RT	0.569	0.564	RT	0	0.19	T	1.057	1.149	RT	2.192	1.278	RT	5.081	0.94	RT	2.158	0.993	RT
3.043	0.799	RT	1.421	0.523	RT	0.688	0.068	RT	3.207	1.925	RT	0.239	0.234	T	1.425	0.597	RT	1.558	1	RT	5.128	0.809	RT	1.329	0.801	RT
1.628	0.53	RT	1.169	0.709	RT	0.377	0.015	RT	1.578	0.802	RT	0.064	0.153	N	1.923	1.276	RT	3.587	1.021	RT	4.185	0.443	RT	4.264	0.818	RT
2.981	0.774	RT	1.644	0.598	RT	0.61	0.074	RT	4.695	1.552	RT	0.482	0.307	T	1.463	0.676	RT	2.822	2.645	RT	1.669	0.469	RT	2.916	1.704	RT
0.808	0.153	RT	0.835	0.404	RT	0.855	0.207	RT	1.755	1.438	RT	0.304	0.307	N	1.526	0.298	RT	3.212	1.936	RT	5.382	1.466	RT	3.014	1.211	RT
1.321	0.707	RT	0.785	0.232	RT	0.474	0.016	RT	4.769	12.104	RT	0.118	0.304	T	3.716	2.019	RT	3.27	1.27	RT	5.95	2.018	RT	3.802	1.614	RT
1.782	1.236	RT	0.507	0.2	RT	0.851	0.029	RT	1.26	0.769	RT	0.321	0.39	T	1.942	0.451	RT	2.656	1.434	RT	2.061	0.271	RT	4.655	1.262	RT
1.836	0.618	RT	1.152	0.332	RT	1.21	0.3	RT	2.872	1.584	RT	0.697	0.339	T	4.255	1.23	RT	2.68	1.902	RT	5.031	3.837	RT	0.95	0.64	RT
0.614	0.012	RT	1.802	4.398	RT	0.166	0	RT	4.143	1.991	RT	0.928	0.528	N	0.88	1.08	RT	4.194	1.474	RT	4.484	0.612	RT	4.604	1.574	RT
2.082	0.219	RT	2.397	4.723	RT	0.663	0	RT	1.676	1.513	RT	0.301	0.267	N	0.329	0.332	RT	2.52	1.15	RT	1.986	0.53	RT	4.698	2.3	RT
1.334	0.954	RT	1.546	0.278	RT	0.524	0.019	RT	2.92	1.089	RT	0.83	0.432	T	1.305	0.879	RT	3.266	5.024	RT	5.125	3.357	RT	4.178	0.941	RT
2.284	0.313	RT	0.853	0.334	RT	1.194	0.039	RT	4.98	10.733	RT	0.312	0.371	T	0.759	0.751	RT	2.711	1.064	RT	5.632	1.273	RT	4.655	2.153	RT
3.02	0.377	RT	0.959	0.254	RT	0.73	0	RT	1.84	1.477	RT	0.537	0.276	T	5.009	0.659	RT	2.954	2.115	RT	3.456	1.049	RT	3.633	1.099	RT
1.13	0.351	RT	0.724	0.188	RT	0.828	0.012	RT	3.033	1.248	RT	0.705	0.624	T	0.698	1.127	RT	3.974	3.407	RT	3.022	1.023	RT	0.738	0.647	RT
1.071	0.552	RT	2.251	0.649	RT	0.296	0.047	RT	0.575	1.113	RT	0.485	0.292	N	0.593	0.357	RT	3.048	2.635	RT	4.787	0.372	RT	1.386	0.441	RT
0.965	0.231	RT	2.546	2.683	RT	0.972	0.119	RT	1.514	1.32	RT	0.536	0.403	T	3.768	1.203	RT	1.883	1.168	RT	7.274	0.349	RT	1.396	0.393	RT
2.172	0.797	RT	1.123	0.359	RT	0.457	0	RT	2.686	1.002	RT	1.177	0.373	N	1.394	0.273	RT	4.08	2.738	RT	7.987	3.682	RT	2.207	0.459	RT
2.946	0.562	RT	1.935	0.323	RT	0.393	0.002	RT	0.326	0.456	RT	0.303	0.272	T	2.642	0.561	RT	3.834	1.861	RT	5.393	0.35	RT	4.385	0.629	RT
1.934	0.286	RT	0.397	0.348	RT	0.224	0	RT	3.967	1.817	RT	0.582	0.307	T	3.198	0.78	RT	3.608	1.506	RT	3.706	0.823	RT	0.247	0.178	RT
4.849	0.92	RT	0.028	0.053	RT	0.759	0	RT	3.743	1.991	RT	0.569	0.502	N	1.598	0.738	RT	2.896	2.213	RT	8.195	2.269	RT	0.141	0.383	RT
1.686	0.331	RT	2.052	7.275	RT	0.317	0	RT	4.761	1.433	RT	0.442	0.156	T	0.498	0.422	RT	4.847	1.318	RT	2.916	0.618	RT	6.508	1.618	RT
1.018	0.523	RT	2.37	0.145	RT	0.658	0.012	RT	2.591	1.301	RT	0.362	0.472	T	3.24	0.875	RT	2.872	6.953	RT	4.603	0.556	RT	0.959	0.388	RT
0.885	0.818	RT	2.059	0.216	RT	0.821	0.083	RT	1.163	0.445	RT	0.577	0.552	T	2.241	0.382	RT	3.376	1.477	RT	7.129	4.601	RT	0.629	0.745	RT
1.646	0.302	RT	3.73	0.231	RT	0.921	0.012	RT	2.231	0.65	RT	0.122	0.252	N	1.633	0.746	RT	0.975	0.487	RT	3.551	0.691	RT	0.529	0.385	RT
3.289	0.741	RT	0.515	0.272	RT	1.006	0.093	RT	3.604	9.96	RT	0.651	0.389	T	3.736	1.192	RT	2.576	2.938	RT	1.881	0.369	RT	1.117	0.606	RT
0.616	0.574	RT	0.584	0.7	RT	0.748	0.001	RT	5.293	1.932	RT	0.047	0.185	N	0.742	0.882	RT	3.155	1.173	RT	6.973	4.121	RT	3.408	0.747	RT
0.802	0.026	RT	1.671	2.079	RT	0.642	0.077	RT	3.154	2.172	RT	0.634	0.446	N	1.676	0.605	RT	6.01	2.201	RT	7.358	5.971	RT	1.793	0.781	RT
2.062	0.446	RT	0.609	0.551	RT	0.451	0.009	RT	1.75	2.115	RT	0.098	0.261	N	4.093	2.098	RT	2.816	1.379	RT	3.953	0.671	RT	0.767	0.318	RT
1.497	0.564	RT	3.759	0.623	RT	0.66	0.003	RT	6.441	2.259	RT	0.247	0.46	T	1.214	0.947	RT	2.86	1.409	RT	5.752	0.721	RT	1.354	0.854	RT
2.242	1.154	RT	1.096	0.519	RT	0.201	0	RT	2.985	1.947	RT	0.815	0.464	N	3.041	0.625	RT	3.716	2.257	RT	5.196	0.585	RT	1.404	0.46	RT
2.37	0.615	RT	1.416	9.585	RT	0.638	0.013	RT	2.471	1.255	RT	0.442	0.284	T	2.458	0.578	RT	4.054	1.967	RT	7.144	0.626	RT	0.584	0.472	RT
1.929	0.465	RT	1.218	6.066	RT	0.215	0.007	RT	2.169	0.811	RT	0.75	0.482	N	3.108	0.394	RT	4.139	1.525	RT	3.013	0.938	RT	1.408	0.461	RT
1.042	0.507	RT	2.276	1.427	RT	0.366	0	RT	3.269	1.228	RT	0.312	0.361	T	1.805	1.13	RT	1.703	0.676	RT	3.394	0.761	RT	4.996	1.017	RT
2.724	0.723	RT	0.199	0.014	RT	1.513	0.073	RT	3.131	1.376	RT	0.478	0.337	T	2.752	0.219	RT	3.406	2.377	RT	6.323	4.442	RT	3.239	0.488	RT
2.803	0.725	RT	2.744	0.542	RT	0.429	0.001	RT	0.852	0.538	RT	0.074	0.121	T	1.918	0.768	RT	1.525	0.826	RT	3.554	1.062	RT	0.912	0.37	RT
1.822	0.537	RT	3.462	0.759	RT	0.164	0	RT	2.454	1.312	RT	0.04	0.107	N	1.021	0.601	RT	3.639	0.954	RT	3.302	0.792	RT	1.993	0.463	RT
2.393	0.265	RT	0.872	0.433	RT	0.811	0.004	RT	1.441	0.844	RT	0.694	0.446	N	1.927	1.032	RT	2.81	2.868	RT	1.479	2.487	RT	1.843	0.81	RT
1.098	1.394	RT	0.954	1.646	RT	0.838	0.01	RT	1.007	0.711	RT	1.18	0.387	T	1.78	0.456	RT	1.82	1.433	RT	1.6	1.124	RT	3.02	0.601	RT
1.669	0.458	RT	1.585	0.68	RT	0.273	0	RT	3.746	0.786	RT	0.037	0.122	N	0.447	0.2	RT	3.069	1.621	RT	0.819	0.095	RT	0.801	0.401	RT
1.448	0.75	RT	3.142	0.08	RT	0.162	0	RT	5.002	1.798	RT	0.226	0.295	N	0.927	0.709	RT	3.778	1.274	RT	6.561	6.336	RT	0.384	0.392	RT
1.085	0.264	RT	0.168	0.004	RT	0.637	0	RT	3.826	1.789	RT	0.594	0.365	N	1.959	0.829	RT	2.833	1.435	RT	4.173	0.268	RT	0.851	0.325	RT
1.698	0.357	RT	1.861	7.222	RT	0.3	0	RT	1.131	0.51	RT	0.349	0.305	N	0.881	1.069	RT	2.753	4.187	RT	3.313	0.592	RT	4.57	1.048	RT
2.997	0.65	RT	2.149	0.422	RT	0.456	0.005	RT	3.469	1.922	RT	0.457	0.307	T	0.369	0.368	RT	3.25	4.627	RT	2.961	0.835	RT	0.984	0.64	RT
2.268	0.354	RT	2.699	1.76	RT	0.701	0.002	RT	0.941	0.767	RT	0.088	0.34	N	1.369	0.431	RT	3.395	4.572	RT	7.132	7.659	RT	1.683	0.576	RT
0.7	0.796	RT	0.653	0.182	RT	1.19	0	RT	7.719	2.732	RT	0.372	0.268	N	1.701	1.534	RT	4.224	2.609	RT	3.544	0.792	RT	1.299	0.524	RT
0.759	0.694	RT	0.788	0.335	RT	0.727	0	RT	0.744	0.541	RT	0.588	0.307	T	3.725	1.279	RT	3.415	1.116	RT	3.117	0.612	RT	0.531	0.229	RT
1.253	1.292	RT	2.154	0.311	RT	0.902	0.003	RT	2.273	1.895	RT	0.457	0.29	N	3.271	0.738	RT	2.849	1.444	RT	1.251	0.795	RT	1.704	5.311	RT
1.558	0.288	RT	0.735	0.179	RT	0.946	0	RT	2.671	1.541	RT	0.549	0.476	T	0.592	1.008	RT	4.595	1.911	RT	3.833	1.541	RT	0.097	0.249	RT
1.456	0.311	RT	0.815	0.389	RT	1.009	0.001	RT	1.453	0.896	RT	0.358	0.296	T	3.742	1.06	RT	2.825	2.814	RT	6.708	9.442	RT	2.856	0.836	RT
2.491	0.468	RT	1.957	0.263	RT	0.643	0.086	RT	1.143	0.641	RT	0.519	0.432	T	1.55	1.22	RT	1.479	0.6	RT	7.14	0.954	RT	0.135	0.181	RT
2.019	0.832	RT	1.84	0.444	RT	0.577	0.027	RT	6.191	3.076	RT	0.301	0.297	T	1.309	0.38	RT	3.519	1.522	RT	6.799	7.154	RT	0.297	0.366	RT
1.313	0.519	RT	3.859	0.421	RT	0.645	0	RT	1.588	1.667	RT	0.344	0.23	T	4.22	0.789	RT	4.049	1.423	RT	7.369	0.826	RT	2.712	0.667	RT
1.009	0.296	RT	1.69	4.626	RT	0.495	0.033	RT	2.405	0.865	RT	0.553	0.439	N	2.721	1.004	RT	2.697	1.336	RT	6.297	0.778	RT	1.27	0.261	RT
1.429	0.219	RT	1.683	6.584	RT	0.666	0.002	RT	0.895	1.807	RT	0.64	0.359	T	0.796	0.6	RT	0.834	0.906	RT	7.177	5.057	RT	2.924	0.479	RT
1.803	0.176	RT	3.951	0.713	RT	0.471	0.095	RT	1.879	1.124	RT	0.512	0.348	T	1.965	0.736	RT	3.514	1.627	RT	4.844	0.816	RT	3.103	0.744	RT
1.617	0.725	RT	1.262	0.302	RT	0.532	0.011	RT	2.644	1.363	RT	0.563	0.73	T	2.552	0.947	RT	1.654	1.021	RT	2.561	0.402	RT	3.264	0.598	RT
1.37	0.168	RT	1.796	9.297	RT	0.523	0	RT	2.679	1.88	RT	1.137	0.394	T	0.283	0.277	RT	3.964	1.37	RT	4.243	0.996	RT	2.058	0.662	RT
2.634	0.358	RT	1.322	1.364	RT	0.624	0.001	RT	3.253	1.109	RT	0.252	0.614	T	0.71	0.411	RT	4.077	1.372	RT	2.096	0.188	RT	2.414	0.986	RT
2.008	0.26	RT	1.842	0.31	RT	0.351	0	RT	6.81	2.934	RT	0.435	0.48	T	0.868	0.413	RT	2.843	1.216	RT	2.753	0.49	RT	2.244	0.78	RT
1.682	0.326	RT	3.124	0.622	RT	0.657	0.009	RT	3.129	1.554	RT	0.514	0.332	T	0.701	0.616	RT	4.28	0.881	RT	4.209	0.434	RT	1.687	0.699	RT
1.049	0.43	RT	1.899	0.391	RT	0.449	0.105	RT	3.618	1.563	RT	0.326	0.374	N	0.942	0.549	RT	3.297	6.255	RT	2.267	0.472	RT	4.16	1.337	RT
1.871	0.64	RT	0.263	0.426	RT	0.716	0.007	RT	3.5	2.809	RT	0.965	0.453	T	0.633	0.89	RT	2.218	0.763	RT	4.249	0.738	RT	1.08	0.554	RT
0.945	0.163	RT	1.139	0.402	RT	0.313	0.01	RT	3.724	1.261	RT	0.252	0.395	N	1.043	1.312	RT	3.034	2.208	RT	3.975	0.313	RT	3.562	0.929	RT
1.686	0.507	RT	2.544	0.418	RT	0.553	0.001	RT	0.776	0.688	RT	0.132	0.208	N	1.176	1.2	RT	2.76	2.608	RT	1.552	0.808	RT	1.995	0.712	RT
1.33	0.188	RT	2.804	1.059	RT	0.707	0	RT	3.577	1.172	RT	0.255	0.227	N	0.733	0.859	RT	1.845	4.907	RT	1.63	0.385	RT	1.59	0.773	RT
1.068	0.425	RT	1.538	0.569	RT	0.89	0.012	RT	2.776	14.495	RT	0.122	0.278	N	1.512	0.358	RT	3.974	1.754	RT	3.463	0.631	RT	0.995	0.589	RT
1.875	0.373	RT	1.06	0.593	RT	0.535	0.04	RT	1.831	1.259	RT	0.706	0.347	T	0.68	0.872	RT	3.146	1.955	RT	2.358	0.581	RT	1.529	0.54	RT
1.967	0.317	RT	0.686	0.16	RT	0.879	0.002	RT	2.601	1.875	RT	0.296	0.353	T	0.652	0.955	RT	5.698	1.829	RT	3.41	0.442	RT	2.331	0.955	RT
1.746	0.541	RT	2.055	0.519	RT	0.426	0	RT	0.747	0.935	RT	0.126	0.177	T	1.399	0.745	RT	2.635	3.047	RT	2.174	0.346	RT	0.532	0.252	RT
1.849	0.259	RT	0.384	0.044	RT	0.653	0	RT	2.298	6.565	RT	0.299	0.275	T	1.663	1.025	RT	1.391	0.636	RT	5.977	1.699	RT	1.116	0.561	RT
2.315	0.539	RT	0.108	0.021	RT	0.466	0	RT	2.786	1.466	RT	0.313	0.343	T	1.817	1.289	RT	2.161	7.56	RT	1.849	0.875	RT	1.168	0.584	RT
1.369	0.224	RT	3.804	0.392	RT	0.512	0	RT	1.509	1.248	RT	0.485	0.439	T	1.594	1.697	RT	1.637	2.27	RT	5.291	0.941	RT	1.015	0.57	RT
2.761	0.293	RT	1.501	0.292	RT	0.418	0	RT	2.21	1.423	RT	0.874	0.527	N	2.496	0.573	RT	4.413	1.443	RT	2.443	0.474	RT	1.2	0.496	RT
0.875	0.31	RT	1.782	7.476	RT	0.837	0	RT	2.144	0.905	RT	0.029	0.119	N	3.706	1.276	RT	2.827	1.491	RT	2.29	0.379	RT	0.341	0.325	RT
1.307	0.059	RT	2.613	0.242	RT	0.355	0	RT	3.746	2.215	RT	0.279	0.277	T	1.615	0.78	RT	2.685	1.201	RT	2.343	0.513	RT	0.596	0.341	RT
1.44	0.559	RT	1.832	0.354	RT	0.667	0	RT	0.624	0.497	RT	1.111	0.554	T	4.517	0.691	RT	1.756	0.744	RT	1.51	0.217	RT	0.311	0.368	RT
1.995	0.398	RT	1.044	1.054	RT	0.42	0.009	RT	3.867	1.65	RT	1.119	0.413	T	2.833	0.564	RT	2.377	1.499	RT	4.602	0.662	RT	3.535	0.562	RT
2.029	1.017	RT	0.657	0.373	RT	0.472	0	RT	3.745	0.955	RT	0.418	0.318	T	1.78	1.433	RT	2.416	3.337	RT	4.223	0.582	RT	0.309	0.537	RT
1.984	0.295	RT	1.096	0.084	RT	2.183	0.437	RT	0.257	0.435	RT	0.138	0.362	T	3.504	0.808	RT	2.56	0.788	RT	4.292	0.466	RT	1.361	0.547	RT
2.563	0.411	RT	1.704	0.629	RT	0.405	0.001	RT	2.68	1.002	RT	0.783	0.423	T	1.578	0.366	RT	2.625	4.968	RT	6.803	0.634	RT	0.678	0.519	RT
2.043	0.456	RT	5.593	1.602	RT	0.92	0.01	RT	2.648	12.081	RT	0.147	0.137	T	1.537	0.459	RT	2.086	6.551	RT	4.471	0.84	RT	0.362	0.367	RT
1.352	0.329	RT	1.417	6.465	RT	1.149	0.003	RT	2.617	1.548	RT	0.925	0.285	N	2.343	0.578	RT	3.647	3.08	RT	5.436	2.909	RT	2.912	0.972	RT
1.273	0.574	RT	0.933	0.575	RT	0.517	0.011	RT	1.915	1.516	RT	0.37	0.298	T	0.899	1.133	RT	3.134	1.021	RT	4.653	2.584	RT	1.069	0.787	RT
2.462	0.586	RT	1.856	1.092	RT	0.345	0	RT	3.4	1.657	RT	0.307	0.277	T	4.083	0.928	RT	2.884	5.338	RT	3.296	0.663	RT	0.567	0.524	RT
2.583	0.843	RT	1.7	0.709	RT	0.409	0	RT	1.178	1.002	RT	0.292	0.423	T	2.977	0.762	RT	2.626	4.664	RT	3.456	0.541	RT	0.727	0.513	RT
1.836	0.207	RT	2.785	0.387	RT	0.409	0	RT	0.571	0.434	RT	0.242	0.326	T	1.708	1.2	RT	2.09	1.09	RT	3.641	0.622	RT	0.786	0.514	RT
2.217	0.336	RT	1.872	0.506	RT	0.5	0.002	RT	1.484	0.915	RT	0.322	0.235	T	2.985	0.991	RT	1.931	0.669	RT	5.513	1.126	RT	0.795	0.467	RT
2.789	0.573	RT	3.407	0.754	RT	0.58	0	RT	2.173	1.104	RT	0.253	0.25	T	0.907	1.265	RT	3.288	1.366	RT	5.029	3.281	RT	0.75	0.649	RT
1.786	0.308	RT	2.522	1.097	RT	0.26	0	RT	0.433	0.475	RT	0.105	0.099	T	3.61	1.216	RT	1.864	1.163	RT	3.838	0.627	RT	0.671	0.452	RT
1.997	0.355	RT	1.027	0.502	RT	1.049	0	RT	3.612	2.696	RT	0.511	0.144	N	3.283	0.874	RT	7.543	1.758	RT	1.625	0.314	RT	1.087	0.503	RT
1.596	0.528	RT	0.914	0.179	RT	0.789	0	RT	0.866	0.862	RT	0.09	0.219	T	4.273	1.119	RT	2.699	6.979	RT	5.235	0.681	RT	2.722	0.637	RT
1.328	0.222	RT	0.792	0.218	RT	0.882	0	RT	1.362	1.157	RT	0.332	0.277	T	1.833	0.94	RT	3.194	1.139	RT	3.186	0.39	RT	0.077	0.22	RT
2.703	0.328	RT	2.188	0.383	RT	0.873	0	RT	4.383	2.031	RT	0.426	0.287	T	0.866	0.676	RT	3.577	2.735	RT	2.001	0.41	RT	2.118	0.626	RT
3.075	0.543	RT	2.963	0.51	RT	0.363	0	RT	2.881	0.773	RT	0.118	0.108	T	1.081	0.711	RT	3.284	2.387	RT	2.672	0.484	RT	1.378	0.631	RT
3.116	0.745	RT	0.054	0.007	RT	0.496	0	RT	2.667	1.814	RT	0.31	0.24	T	3.758	0.964	RT	4.572	1.588	RT	2.418	0.519	RT	1.542	0.67	RT
2.222	0.306	RT	0.5	0.09	RT	0.486	0	RT	0.957	0.676	RT	0.014	0.12	T	1.988	0.518	RT	3.52	2.526	RT	2.764	0.648	RT	1.396	0.57	RT
1.677	0.144	RT	0.875	0.177	RT	0.856	0.136	RT	0.86	1.023	RT	0.305	0.368	T	1.142	1.276	RT	3.817	2.771	RT	4.464	2.491	RT	2.586	0.873	RT
1.583	0.432	RT	2.251	0.621	RT	0.486	0.023	RT	5.596	2.102	RT	0.101	0.232	T	3.189	2.454	RT	2.508	1.53	RT	4.245	3.087	RT	0.293	0.373	RT
1.347	0.328	RT	1.39	0.512	RT	0.901	0	RT	1.636	0.602	RT	0.42	0.385	T	0.965	1.082	RT	2.938	5.802	RT	1.81	0.472	RT	1.503	0.508	RT
1.235	0.432	RT	3.309	0.623	RT	0.76	0.125	RT	3.92	7.795	RT	0.363	0.216	T	1.268	0.447	RT	2.979	2.27	RT	2.623	1.069	RT	3.234	0.846	RT
2.984	1.54	RT	1.8	0.446	RT	1.003	0.061	RT	1.254	0.599	RT	0.623	0.301	N	1.725	4.09	RT	2.091	1.417	RT	4.994	0.539	RT	1.63	0.858	RT
2.466	0.282	RT	2.25	0.585	RT	0.838	0.018	RT	2.647	1.192	RT	0.338	0.516	T	2.404	0.838	RT	3.065	0.999	RT	5.023	5.571	RT	1.364	0.838	RT
0.896	0.133	RT	1.989	0.508	RT	0.317	0	RT	6.512	1.024	RT	0.595	0.291	T	2.199	1.021	RT	4.165	1.175	RT	3.69	0.436	RT	3.756	0.9	RT
1.791	0.37	RT	0.591	0.266	RT	0.238	0.03	RT	4.115	1.575	RT	0.45	0.313	T	1.845	1.078	RT	2.755	7.777	RT	3.693	2.387	RT	2.397	0.856	RT
1.633	0.354	RT	3.397	0.709	RT	0.411	0	RT	6.073	2.177	RT	0.49	0.345	T	4.372	0.983	RT	3.618	1.683	RT	3.622	0.585	RT	1.672	0.538	RT
1.16	0.508	RT	2.552	0.325	RT	0.371	0	RT	1.633	2.314	RT	1.643	0.454	N	0.735	0.277	RT	3.376	1.373	RT	2.208	0.989	RT	3.888	1.108	RT
1.265	0.306	RT	1.652	0.361	RT	0.791	0.143	RT	1.481	0.475	RT	0.674	0.741	T	0.565	0.321	RT	3.575	1.59	RT	2.387	0.586	RT	1.413	0.478	RT
1.862	0.522	RT	2.063	0.311	RT	0.59	0.012	RT	4.03	2.062	RT	0.323	0.39	T	1.09	0.567	RT	2.117	1.304	RT	3.443	0.774	RT	0.543	0.692	RT
2.739	0.997	RT	0.84	0.596	RT	0.491	0.065	RT	4.455	1.575	RT	0.485	0.476	T	0.957	0.527	RT	2.267	1.208	RT	3.92	3.742	RT	0.914	0.362	RT
2.179	0.595	RT	0.33	0.246	RT	1.614	0.223	RT	0.847	0.885	RT	0.081	0.337	T	3.085	1.202	RT	1.914	1.096	RT	2.232	0.317	RT	3.461	0.686	RT
1.737	0.44	RT	2.27	0.849	RT	0.524	0.118	RT	1.701	0.536	RT	0.44	0.336	T	3.471	1.029	RT	3.048	3.683	RT	1.844	0.538	RT	2.743	0.847	RT
1.468	0.415	RT	2.953	0.226	RT	0.72	0.018	RT	2.982	2.015	RT	0.553	0.5	T	4.158	1.2	RT	1.8	0.932	RT	1.648	0.257	RT	2.209	0.594	RT
2.246	0.447	RT	2.911	0.713	RT	1.051	0.047	RT	1.237	0.823	RT	0.492	0.459	N	0.711	0.901	RT	1.196	0.556	RT	2.878	0.535	RT	4.394	0.884	RT
1.763	0.408	RT	1.218	0.124	RT	0.278	0	RT	2.995	1.76	RT	0.112	0.235	T	3.392	1.102	RT	2.639	5.627	RT	1.75	0.376	RT	1.862	0.762	RT
1.337	0.458	RT	1.083	0.407	RT	0.215	0	RT	1.872	0.972	RT	0.245	0.174	N	0.992	1.688	RT	3.315	1.493	RT	1.992	0.435	RT	0.362	0.265	RT
1.204	0.432	RT	1.313	0.206	RT	0.033	0	RT	1.253	0.803	RT	0.301	0.328	T	1.918	1.13	RT	2.245	1.387	RT	1.259	0.371	RT	2.986	0.615	RT
1.39	0.311	RT	3.233	0.369	RT	1.372	0.294	RT	2.647	1.414	RT	0.337	0.297	T	2.621	0.596	RT	4.92	2.433	RT	3.059	1.937	RT	2.593	0.781	RT
1.891	0.684	RT	2.285	0.411	RT	1.169	0.233	RT	5.991	2.062	RT	0.128	0.198	T	2.59	3.646	RT	2.616	0.797	RT	2.222	0.378	RT	2.534	0.488	RT
1.707	0.326	RT	1.699	0.488	RT	0.505	0.02	RT	2.253	2.281	RT	0.353	0.42	T	1.321	1.084	RT	4.776	1.699	RT	1.917	0.291	RT	0.621	0.357	RT
1.565	0.384	RT	0.533	0.128	RT	0.732	0.045	RT	1.376	0.455	RT	0.487	0.447	N	1.435	0.448	RT	2.972	5.883	RT	1.312	0.296	RT	0.433	0.293	RT
1.69	0.281	RT	0.98	0.367	RT	0.463	0	RT	2.903	1.598	RT	0.281	0.267	T	1.745	1.117	RT	2.828	2.049	RT	1.486	0.263	RT	0.584	0.381	RT
0.913	0.067	RT	2.844	0.619	RT	0.446	0.013	RT	1.516	0.947	RT	0.394	0.191	T	0.725	1.094	RT	3.702	1.433	RT	2.368	0.465	RT	2.748	0.556	RT
2.548	0.38	RT	0.179	0.006	RT	0.3	0.055	RT	2.456	1.709	RT	0.105	0.295	T	4.273	3.257	RT	2.867	1.256	RT	3.836	0.309	RT	0.374	0.38	RT
0.814	0.118	RT	2.226	0.579	RT	0.136	0.024	RT	2.406	1.222	RT	0.364	0.498	T	1.31	1.017	RT	2.483	1.327	RT	2.45	0.614	RT	2.888	0.851	RT
0.853	0.153	RT	2.835	1.198	RT	0.588	0.015	RT	2.134	1.617	RT	0.603	0.218	T	1.925	1.022	RT	3.18	2.673	RT	2.295	0.539	RT	0.675	0.363	RT
2.352	1.028	RT	1.11	0.383	RT	0.368	0.093	RT	2.166	1.173	RT	0.45	0.398	T	3.266	1.003	RT	3.048	3.761	RT	3.395	0.413	RT	2.092	0.782	RT
1.345	1.695	RT	1.294	0.299	RT	0.265	0	RT	1.817	11.998	RT	1.008	0.612	T	1.799	1.137	RT	3.427	1.171	RT	3.668	0.73	RT	0.471	0.295	RT
2.097	0.669	RT	0.335	1.566	RT	0.79	0.018	RT	6.451	2.937	RT	0.371	0.571	T	2.211	1.59	RT	4.483	1.978	RT	3.077	0.575	RT	3.333	0.99	RT
0.888	0.535	RT	3.541	1.815	RT	0.627	0	RT	1.179	1.654	RT	0.074	0.393	T	2.507	1.461	RT	1.822	1.592	RT	4.706	1.013	RT	2.785	0.441	RT
1.472	0.278	RT	2.608	0.49	RT	1.042	0.044	RT	2.463	1.206	RT	0.823	0.246	T	3.276	1.22	RT	2.226	1.453	RT	3.39	0.654	RT	3.178	0.856	RT
1.546	0.368	RT	3.132	0.759	RT	0.26	0	RT	3.001	1.463	RT	0.295	0.404	T	1.173	0.636	RT	3.4	1.244	RT	3.823	0.709	RT	1.105	0.355	RT
1.307	0.488	RT	1.631	0.409	RT	0.376	0.036	RT	3.831	2.13	RT	0.554	0.533	T	1.913	0.684	RT	1.57	0.578	RT	3.239	0.768	RT	1.083	0.394	RT
2.019	0.441	RT	3.505	4.881	RT	1.117	0.451	RT	0.574	0.358	RT	0.306	0.145	T	3.779	1.334	RT	3.711	1.47	RT	4.384	0.548	RT	2.362	0.773	RT
2.567	0.728	RT	1.067	0.271	RT	1.619	0.034	RT	2.046	0.921	RT	0.72	0.326	T	1.854	1.177	RT	2.904	1.139	RT	3.333	0.567	RT	1.047	0.335	RT
1.141	0.302	RT	1.942	0.588	RT	0.416	0	RT	3.013	1.284	RT	0.32	0.441	T	3.543	1.162	RT	3.255	1.053	RT	3.149	0.43	RT	1.253	0.654	RT
1.665	0.48	RT	0.763	0.271	RT	0.156	0	RT	2.949	2.055	RT	0.617	0.418	T	3.101	1.509	RT	2.66	1.744	RT	3.786	0.452	RT	1.45	0.484	RT
1.2	0.399	RT	0.135	0.008	RT	0.879	0.087	RT	0.288	0.231	RT	0.288	0.242	T	2.153	0.893	RT	2.963	3.668	RT	3.629	0.556	RT	1.005	0.509	RT
1.528	0.442	RT	1.465	0.915	RT	0.807	0.095	RT	0.194	0.167	RT	0.76	0.499	T	0.922	0.881	RT	2.48	1.721	RT	1.713	0.335	RT	2.905	0.862	RT
0.919	0.239	RT	1.011	0.362	RT	0.464	0.011	RT	1.757	0.622	RT	0.357	0.252	T	4.49	1.267	RT	2.597	1.482	RT	2.307	0.57	RT	1.351	0.64	RT
1.565	0.372	RT	3.576	0.842	RT	0.475	0.26	RT	3.113	2.265	RT	1.297	0.152	T	1.75	0.794	RT	0.841	0.524	RT	0.643	0.055	RT	0.963	0.503	RT
1.641	0.437	RT	1.921	0.486	RT	0.76	0.015	RT	4.348	1.426	RT	0.267	0.363	N	1.778	0.641	RT	2.877	1.255	RT	0.863	0.09	RT	1.855	0.626	RT
1.732	0.432	RT	0.086	0.34	RT	0.357	0.004	RT	2.026	0.736	RT	1.376	0.506	N	1.995	0.879	RT	2.729	1.524	RT	1.295	0.213	RT	1.308	0.415	RT
1.851	0.608	RT	2.237	0.882	RT	0.264	0.074	RT	2.105	0.995	RT	1.133	0.436	T	1.794	1.561	RT	2.761	2.432	RT	4.83	1.826	RT	1.162	0.357	RT
2.343	0.755	RT	1.612	0.699	RT	0.736	0.069	RT	1.999	2.483	RT	0.407	0.375	T	2.772	1.22	RT	4.802	1.859	RT	2.75	1.065	RT	3.82	0.9	RT
2.169	0.294	RT	1.844	0.453	RT	0.856	0.059	RT	3.555	1.755	RT	0.635	0.269	T	2.246	0.929	RT	3.085	0.886	RT	4.116	3.015	RT	1.012	0.443	RT
1.638	0.421	RT	2.395	0.479	RT	0.651	0.006	RT	2.328	1.769	RT	0.421	0.219	T	3.712	1.083	RT	2.912	1.115	RT	2.32	0.39	RT	1.005	0.533	RT
1.311	0.293	RT	1.954	0.693	RT	1.104	0.111	RT	0.469	0.209	RT	0.206	0.37	N	1.624	2.984	RT	3.122	1.346	RT	3.1	0.472	RT	1.197	0.483	RT
2.145	0.735	RT	3.059	0.662	RT	0.609	0.043	RT	3.273	0.945	RT	0.467	0.378	T	5.303	0.88	RT	2.122	1.148	RT	4.369	0.743	RT	3.839	1.059	RT
1.635	0.218	RT	1.107	1.117	RT	0.728	0.061	RT	1.702	0.774	RT	0.895	0.569	T	1.433	1.008	RT	3.577	1.362	RT	2.648	0.911	RT	3.126	1.149	RT
1.159	0.531	RT	1.913	0.526	RT	0.984	0.065	RT	3.714	1.114	RT	0.464	0.267	T	2.175	2.155	RT	2.727	3.177	RT	4.42	0.823	RT	1.658	0.338	RT
2.318	0.378	RT	1.856	0.785	RT	0.987	0.05	RT	2.033	0.967	RT	0.661	0.356	T	2.96	1.185	RT	2.76	1.879	RT	4.194	0.737	RT	0.444	0.195	RT
2.989	0.584	RT	1.057	1.037	RT	0.33	0	RT	2.035	1.024	RT	0.323	0.326	T	0.859	0.397	RT	1.684	2.727	RT	2.268	0.346	RT	3.544	0.74	RT
2.25	0.887	RT	0.99	0.183	RT	1.102	0.089	RT	0.371	0.297	RT	0.253	0.325	N	2.097	0.928	RT	2.205	1.529	RT	3.004	1.989	RT	1.903	0.465	RT
1.903	0.379	RT	0.331	0.03	RT	0.22	0	RT	1.933	1.018	RT	0.141	0.143	T	3.559	1.417	RT	4.17	2.395	RT	2.005	0.371	RT	0.295	0.268	RT
1.758	0.338	RT	1.009	0.641	RT	0.482	0	RT	0.395	0.407	RT	1.073	0.642	T	0.8	0.663	RT	3.605	6.055	RT	1.527	0.178	RT	0.77	0.646	RT
1.672	0.292	RT	1.542	0.131	RT	1.107	0.2	RT	2.233	1.283	RT	0.476	0.349	T	2.361	0.987	RT	2.222	4.151	RT	2.89	0.79	RT	0.793	0.702	RT
3.43	0.727	RT	1.241	0.424	RT	0.281	0	RT	1.387	1.384	RT	0.197	0.428	T	1.693	0.734	RT	0.678	0.484	RT	1.238	0.107	RT	2.454	0.958	RT
2.085	0.68	RT	1.162	0.457	RT	0.919	0.111	RT	6.099	1.851	RT	0.173	0.204	N	3.278	1.278	RT	2.556	1.294	RT	2.601	0.4	RT	0.553	0.505	RT
2.048	0.472	RT	1.24	0.391	RT	0.715	0	RT	3.858	1.122	RT	0.541	0.268	T	2.03	0.606	RT	1.802	8.036	RT	1.97	0.358	RT	1.242	0.527	RT
1.876	0.508	RT	2.205	0.819	RT	0.387	0	RT	2.497	1.283	RT	0.581	0.338	T	1.93	0.264	RT	3.563	2.346	RT	1.28	0.326	RT	3.665	0.837	RT
1.962	0.149	RT	2.437	0.55	RT	0.793	0.019	RT	1.527	0.597	RT	0.442	0.153	T	1.446	1.842	RT	3.753	1.35	RT	3.333	0.924	RT	0.973	0.428	RT
1.23	0.612	RT	2.212	0.709	RT	0.827	0.009	RT	0.727	0.452	RT	1.432	0.47	T	1.499	0.535	RT	2.69	3.76	RT	2.681	0.431	RT	0.252	0.191	RT
2.242	0.33	RT	0.909	0.125	RT	0.624	0.004	RT	0.497	0.605	RT	0.267	0.192	T	3.589	1.326	RT	2.979	2.071	RT	2.367	0.995	RT	0.818	0.747	RT
0.831	0.022	RT	0.796	0.336	RT	0.378	0	RT	3.661	9.157	RT	0.405	0.275	N	0.925	0.532	RT	4.337	1.67	RT	2.225	0.287	RT	0.792	0.241	RT
1.085	0.533	RT	1.131	0.316	RT	0.946	0.005	RT	1.405	0.816	RT	0.771	0.429	T	2.145	0.779	RT	2.516	0.875	RT	1.678	0.267	RT	1.505	0.407	RT
1.299	0.633	RT	2.518	0.635	RT	0.457	0	RT	1.356	0.645	RT	0.733	0.389	N	0.74	1.51	RT	2.607	1.517	RT	1.503	0.244	RT	0.801	0.304	RT
1.761	0.467	RT	1.531	0.665	RT	2.175	0.009	RT	0.64	0.562	RT	0.7	0.291	T	1.017	1.287	RT	3.494	1.434	RT	1.868	0.444	RT	1.561	0.784	RT
1.414	0.604	RT	0.421	0.113	RT	1.242	0.253	RT	3.178	1.401	RT	0.122	0.128	T	3.02	1.521	RT	3.377	3.592	RT	2.3	0.298	RT	3.334	1.201	RT
1.656	0.747	RT	1.103	0.653	RT	1.391	0.068	RT	2.168	1.15	RT	0.512	0.496	T	1.79	0.756	RT	5.107	1.441	RT	2.877	0.307	RT	2.398	0.543	RT
1.508	0.338	RT	1.82	0.9	RT	0.437	0	RT	2.317	1.17	RT	0.679	0.267	N	1.145	0.706	RT	1.517	1.302	RT	4.153	0.598	RT	0.903	0.442	RT
0.981	0.174	RT	1.739	0.815	RT	0.827	0.008	RT	1.741	2.825	RT	0.243	0.519	T	1.419	1.296	RT	3.024	1.572	RT	1.336	0.415	RT	3.828	1.177	RT
1.293	0.647	RT	0.084	0.011	RT	0.824	0.002	RT	2.154	1.6	RT	0.514	0.351	T	2.001	0.973	RT	2.006	1.277	RT	1.108	1.091	RT	2.394	0.879	RT
3.668	0.719	RT	1.582	0.799	RT	1.16	0.011	RT	2.927	2.34	RT	0.106	0.236	T	0.899	1.084	RT	3.14	1.242	RT	1.524	0.414	RT	2.56	1.09	RT
2.181	0.588	RT	1.475	0.226	RT	3.751	0.142	RT	5.662	1.481	RT	1.094	0.607	T	3.643	1.226	RT	4.587	2.1	RT	2.897	0.569	RT	0.698	0.468	RT
2.05	0.482	RT	4.313	0.405	RT	3.451	0	RT	3.624	0.808	RT	0.54	0.436	T	2.163	0.992	RT	3.055	1.519	RT	2.328	0.773	RT	0.319	0.505	RT
1.222	0.474	RT	1.197	0.279	RT	4.454	0.328	RT	4.505	2.183	RT	0.19	0.218	N	1.392	1.579	RT	4.856	1.661	RT	1.908	0.373	RT	2.406	0.88	RT
1.43	0.87	RT	0.067	0.009	RT	3.213	0.071	RT	1.853	1.061	RT	0.337	0.423	T	3.229	1.164	RT	1.888	6.731	RT	1.686	0.35	RT	0.94	0.277	RT
1.921	0.282	RT	1.747	0.645	RT	8.386	0.252	RT	0.528	0.367	RT	1.597	0.644	T	2.519	0.79	RT	4.411	2.896	RT	0.854	0.155	RT	3.421	0.97	RT
1.273	0.427	RT	0.906	0.517	RT	3.64	0.032	RT	4.43	0.747	RT	0.421	0.38	T	1.955	0.803	RT	3.795	2.065	RT	1.387	0.273	RT	1.086	0.347	RT
1.427	0.364	RT	3.006	0.266	RT	1.221	0.015	RT	3.555	1.065	RT	0.481	0.475	T	1.802	1.086	RT	3.206	1.355	RT	5.698	2.443	RT	2.357	0.746	RT
1.009	0.111	RT	1.696	0.144	RT	1.26	0.225	RT	0.697	0.254	RT	0.387	0.318	T	3.293	1.495	RT	3.213	8.606	RT	2.133	0.51	RT	0.729	0.369	RT
1.977	0.388	RT	2.408	1.077	RT	5.727	0.034	RT	4.574	1.817	RT	0.428	0.254	T	1.134	1.083	RT	4.302	1.806	RT	1.581	0.373	RT	0.421	0.417	RT
2.611	0.394	RT	0.702	0.379	RT	6.344	0.448	RT	0.629	0.332	RT	0.441	0.283	N	2.386	1.577	RT	2.094	1.149	RT	2.557	0.402	RT	1.259	0.348	RT
1.72	0.362	RT	0.482	0.494	RT	2.879	0.092	RT	1.862	1.267	RT	0.401	0.365	T	1.593	1.525	RT	3.156	1.306	RT	2.621	2.409	RT	0.562	0.458	RT
2.439	1.204	RT	0.161	0.017	RT	3.297	0.347	RT	3.257	1.082	RT	0.506	0.47	T	3.458	1.431	RT	3.084	1.277	RT	2.014	0.311	RT	6.279	1.488	RT
0.838	0.283	RT	1.875	0.411	RT	1.728	0.185	RT	6.88	1.642	RT	0.422	0.365	T	1.749	1.496	RT	3.705	1.268	RT	2.06	0.321	RT	5.903	1.519	RT
1.604	4.255	RT	0.703	0.199	RT	3.087	0.452	RT	2.716	0.899	RT	0.516	0.686	T	3.265	6.885	RT	3.599	3.168	RT	1.301	0.262	RT	1.91	0.866	RT
1.092	0.283	RT	0.614	0.052	RT	2.084	0.268	RT	4.517	2.173	RT	0.68	0.531	T	3.905	1.978	RT	1.723	7.573	RT	2.512	2.04	RT	0.404	0.364	RT
1.075	0.332	RT	1.854	0.457	RT	2.781	0.434	RT	1.781	0.978	RT	0.926	0.675	T	1.936	0.87	RT	2.32	1.167	RT	2.585	1.402	RT	2.132	0.537	RT
0.78	0.057	RT	0.627	0.156	RT	7.706	1.312	RT	1.79	2.053	RT	0.738	0.565	T	0.62	0.443	RT	3.379	0.817	RT	3.056	1.247	RT	1.03	0.584	RT
1.274	0.684	RT	1.727	0.48	RT	4.128	0.312	RT	2.232	1.746	RT	0.696	0.335	N	1.927	2.401	RT	3.351	0.899	RT	3.636	1.959	RT	2.637	0.806	RT
1.746	0.792	RT	0.491	0.122	RT	1.386	0.369	RT	1.738	0.728	RT	0.467	0.266	T	2.099	1.329	RT	2.02	1.823	RT	3.33	1.981	RT	3.666	1.231	RT
1.104	1.099	RT	2.809	0.435	RT	2.932	0.112	RT	1.556	0.4	RT	0.341	0.286	T	3.522	1.36	RT	2.724	0.899	RT	2.286	0.583	RT	3.176	0.724	RT
2.617	4.417	RT	0.179	0.046	RT	2.366	0.289	RT	0.945	0.922	RT	0.275	0.291	T	0.281	0.577	RT	3.381	1.433	RT	1.973	0.599	RT	2.713	0.796	RT
1.731	0.081	RT	0.816	0.904	RT	3.207	0.439	RT	4.813	1.853	RT	0.494	0.37	T	1.41	1.577	RT	0.612	0.309	RT	1.867	0.762	RT	0.487	0.377	RT
1.162	0.996	RT	4.282	1.764	RT	2.557	0.047	RT	1.406	1.046	RT	0.452	0.359	T	1.221	1.246	RT	2.487	7.794	RT	2.78	1.115	RT	1.359	0.506	RT
1.244	0.224	RT	0.702	0.2	RT	4.091	0.229	RT	1.876	1.614	RT	0.478	0.42	T	1.454	0.909	RT	3.603	1.672	RT	1.603	0.739	RT	5.971	1.731	RT
1.07	4	RT	2.784	0.728	RT	2.158	0.224	RT	0.98	0.468	RT	1.144	0.558	T	2.433	1.44	RT	3.12	1.268	RT	0.981	0.14	RT	1.591	0.566	RT
2.242	0.501	RT	2.862	0.374	RT	5.178	0.368	RT	1.768	1.049	RT	0.769	0.55	N	1.49	0.71	RT	3.992	5.001	RT	3.039	1.569	RT	4.715	0.982	RT
1.242	0.2	RT	2.719	0.576	RT	2.435	0.408	RT	1.007	0.633	RT	0.398	0.406	T	2.53	1.345	RT	2.399	6.029	RT	2.608	1.935	RT	1.862	0.52	RT
1.964	0.437	RT	0.174	0.386	RT	1.466	0.234	RT	6.029	1.778	RT	0.82	0.611	T	3.461	1.937	RT	3.334	1.165	RT	2.502	0.819	RT	2.936	0.668	RT
1.144	0.17	RT	1.619	0.581	RT	2.58	0.306	RT	0.452	0.508	RT	1.096	0.417	T	2.386	0.582	RT	2.679	1.576	RT	2.848	1.392	RT	1.705	0.419	RT
1.002	0.596	RT	0.197	0.017	RT	5.185	0.283	RT	1.408	0.717	RT	1.448	0.446	N	1.356	0.883	RT	2.43	6.307	RT	1.893	2.969	RT	5.072	0.976	RT
1.93	2.937	RT	0.603	0.174	RT	8.287	0.691	RT	2.062	1.078	RT	0.619	0.353	T	3.764	1.236	RT	4.651	1.683	RT	2.338	0.75	RT	0.896	0.32	RT
2.592	0.952	RT	2.791	1.407	RT	3.774	0.415	RT	3.404	1.895	RT	0.874	0.525	T	3.051	0.872	RT	3.855	1.486	RT	1.632	1.068	RT	1.56	0.531	RT
1.247	0.074	RT	1.757	0.234	RT	10.534	0.825	RT	0.371	0.301	RT	0.649	0.573	T	2.072	1.383	RT	3.916	4.568	RT	1.676	0.576	RT	0.756	0.421	RT
1.355	0.336	RT	0.454	0.276	RT	7.408	0.851	RT	2.837	2.005	RT	0.275	0.245	N	4.538	1.732	RT	1.056	0.703	RT	1.921	0.733	RT	5.813	2.162	RT
1.5	0.32	RT	2.985	1.288	RT	7.301	0.424	RT	0.81	0.438	RT	0.878	0.411	T	1.74	0.698	RT	3.463	1.513	RT	1.439	0.842	RT	1.772	0.752	RT
1.325	0.291	RT	0.984	0.805	RT	7.945	0.873	RT	0.611	0.45	RT	0.522	0.485	T	1.828	1.46	RT	2.892	0.516	RT	2.265	0.846	RT	1.705	0.606	RT
1.849	0.325	RT	0.864	0.28	RT	1.338	0.142	RT	1.709	0.801	RT	1.131	0.671	T	1.374	1.282	RT	4.119	1.527	RT	2.07	1.318	RT	2.264	1.098	RT
1.327	0.431	RT	0.523	0.523	RT	1.695	0.307	RT	1.483	1.288	RT	0.563	0.239	T	7.525	1.512	RT	2.045	1.513	RT	3.996	0.79	RT	1.483	0.769	RT
0.927	0.175	RT	1.343	0.213	RT	5.483	0.214	RT	3.701	1.141	RT	0.328	0.315	T	1.399	0.549	RT	1.792	2.258	RT	1.596	0.384	RT	5.889	1.597	RT
1.041	1.123	RT	0.137	0.038	RT	1.325	0.015	RT	0.364	0.297	RT	0.47	0.364	T	2.983	1.235	RT	2.011	1.133	RT	1.729	0.628	RT	2.84	0.765	RT
2.174	0.488	RT	0.515	0.108	RT	1.638	0.143	RT	0.489	0.315	RT	0.407	0.411	T	2.025	1.445	RT	1.865	1.562	RT	2.478	1.821	RT	0.861	0.231	RT
1.411	0.221	RT	1.744	0.36	RT	4.206	0.335	RT	0.942	0.432	RT	0.609	0.627	N	1.894	0.906	RT	3.792	0.977	RT	2.169	0.695	RT	1.801	0.682	RT
2.577	0.559	RT	1.627	0.475	RT	3.077	0.145	RT	3.46	1.785	RT	0.182	0.701	T	1.934	1.097	RT	2.065	0.861	RT	0.949	0.186	RT	1.604	0.353	RT
1.507	0.288	RT	0.127	0.153	RT	2.067	0.518	RT	0.57	0.558	RT	0.487	0.533	T	1.974	0.646	RT	3.469	1.82	RT	1.013	0.306	RT	2.02	0.761	RT
1.569	0.401	RT	2.985	0.718	RT	1.122	0.08	RT	5.795	1.199	RT	0.373	0.353	N	5.142	1.937	RT	2.269	1.761	RT	0.887	0.196	RT	4.984	1.047	RT
1.537	0.328	RT	0.995	0.547	RT	3.279	0.452	RT	1.643	1.124	RT	0.264	0.285	N	4.387	1.258	RT	3.024	5.253	RT	1.654	0.501	RT	2.878	0.641	RT
1.527	0.881	RT	0.658	0.097	RT	4.866	0.107	RT	2.818	2.488	RT	0.346	0.376	T	1.571	0.382	RT	2.441	1.399	RT	1.181	0.254	RT	2.799	1.266	RT
1.086	0.237	RT	2.996	0.861	RT	2.624	0.341	RT	1.92	2.311	RT	0.884	0.447	T	3.611	1.951	RT	6.271	1.52	RT	1.537	0.399	RT	1.462	1.356	RT
2.966	0.853	RT	1.093	0.133	RT	1.397	0.144	RT	2.116	1.134	RT	0.289	0.384	T	5.202	1.912	RT	5.154	1.44	RT	1.507	0.311	RT	1.842	0.62	RT
1.775	0.498	RT	0.256	0.206	RT	1.914	0.37	RT	0.702	0.347	RT	0.348	0.299	T	2.372	0.694	RT	4.608	2.196	RT	2.209	1.572	RT	0.666	0.418	RT
1.187	0.206	RT	1.002	0.195	RT	2.03	0.081	RT	1.745	1.502	RT	0.035	0.096	T	4.025	1.614	RT	2.51	2.575	RT	1.89	1.455	RT	4.997	1.246	RT
1.794	0.125	RT	0.102	0.047	RT	4.101	0.33	RT	1.14	0.649	RT	0.461	0.274	T	1.745	0.717	RT	4.377	1.388	RT	2.25	1.863	RT	4.505	1.096	RT
1.2	0.348	RT	2.852	6.18	RT	3.512	0.086	RT	2.406	1.589	RT	0.323	0.186	N	1.518	0.932	RT	2.899	7.47	RT	2.98	0.635	RT	4.332	1.608	RT
1.829	0.433	RT	0.98	2.538	RT	4.9	0.38	RT	4.359	1.411	RT	0.914	0.499	T	3.686	1.889	RT	1.826	2.28	RT	2.728	0.644	RT	1.857	0.539	RT
1.345	0.479	RT	0.489	0.108	RT	7.259	0.934	RT	4.724	1.449	RT	0.322	0.357	N	9.146	1.65	RT	4.725	3.108	RT	1.872	0.372	RT	2.233	2.639	RT
0.756	0.19	RT	2.122	4.129	RT	4.726	1.183	RT	3.323	1.912	RT	0.332	0.472	T	3.12	1.603	RT	3.205	2.808	RT	1.527	0.359	RT	0.915	0.331	RT
1.308	0.29	RT	2.405	0.786	RT	4.508	0.381	RT	2.497	1.113	RT	0.657	0.444	T	1.385	0.849	RT	1.625	0.628	RT	1.526	0.679	RT	3.755	1.225	RT
2.925	1.027	RT	2.518	0.949	RT	6.987	0.367	RT	2.301	1.099	RT	0.273	0.296	T	0.876	0.644	RT	2.279	0.676	RT	1.63	0.811	RT	2.401	0.796	RT
2.352	0.321	RT	3.752	0.329	RT	3.614	0.327	RT	0.796	0.995	RT	0.272	0.244	T	6.239	1.974	RT	3.323	2.001	RT	1.803	2.865	RT	4.675	1.023	RT
1.538	0.227	RT	0.341	0.305	RT	6.836	0.828	RT	1.525	0.532	RT	1.931	0.345	T	1.966	0.94	RT	3.442	1.268	RT	1.947	1.626	RT	4.093	1.397	RT
1.232	0.258	RT	0.807	0.243	RT	1.544	0.335	RT	2.224	0.894	RT	0.33	0.31	T	0.94	0.703	RT	2.441	4.428	RT	1.394	1.173	RT	6.373	1.123	RT
1.076	0.2	RT	1.225	0.304	RT	6.3	0.184	RT	2.8	1.393	RT	0.329	0.334	T	4.373	2.051	RT	1.538	0.879	RT	2.908	0.372	RT	4.907	1.259	RT
1.328	0.658	RT	0.908	0.523	RT	2.782	0.365	RT	1.634	11.392	RT	0.672	0.513	N	4.228	1.562	RT	1.556	1.013	RT	3.211	0.523	RT	4.516	1.134	RT
1.39	0.586	RT	1.678	0.57	RT	2.997	0.184	RT	0.235	0.182	RT	0.558	0.282	T	0.74	0.671	RT	3.317	2.742	RT	2.252	0.317	RT	0.397	1.159	RT
1.378	0.451	RT	0.957	0.206	RT	3.111	0.026	RT	3.765	1.249	RT	1.147	0.409	N	1.743	0.459	RT	4.251	3.062	RT	1.296	1.634	RT	0.808	0.314	RT
0.969	0.132	RT	1.976	0.309	RT	9.518	0.694	RT	2.236	1.95	RT	1.053	0.604	N	4.377	1.602	RT	3.816	2.166	RT	2.001	0.903	RT	1.089	0.582	RT
1.488	1.122	RT	1.223	0.268	RT	1.232	0.032	RT	3.147	1.522	RT	0.747	0.5	T	0.962	0.576	RT	1.666	3.988	RT	1.324	0.421	RT	0.645	0.818	RT
3.768	0.525	RT	3.55	0.297	RT	4.996	0.218	RT	4.266	1.813	RT	0.482	0.305	N	1.833	0.52	RT	2.345	1.037	RT	1.167	0.349	RT	1.224	0.648	RT
2.63	0.686	RT	0.693	0.293	RT	8.706	0.34	RT	2.789	2.546	RT	0.615	0.435	T	3.706	0.907	RT	2.714	2.092	RT	1.536	0.342	RT	1.063	0.595	RT
1.21	5.2	RT	1.454	0.518	RT	5.977	0.659	RT	0.964	0.432	RT	1.032	0.525	T	3.845	1.301	RT	2.918	1.897	RT	1.169	0.735	RT	1.471	0.767	RT
1.354	0.46	RT	1.011	0.587	RT	2.069	0.293	RT	0.848	0.523	RT	0.588	0.214	T	2.542	2.641	RT	2.062	1.223	RT	1.078	0.463	RT	0.65	0.687	RT
2.455	0.675	RT	2.062	0.911	RT	8.409	0.845	RT	3.323	2.021	RT	0.608	0.402	N	4.033	1.671	RT	4.094	1.019	RT	1.295	0.325	RT	1.006	1.226	RT
2.056	0.7	RT	0.368	0.246	RT	4.247	0.228	RT	1.3	1.215	RT	0.242	0.274	T	3.233	0.763	RT	1.73	3.648	RT	1.742	0.369	RT	3.439	0.942	RT
1.219	0.305	RT	0.154	0	RT	7.092	0.159	RT	2.008	1.772	RT	0.517	0.362	T	5.221	1.57	RT	2.193	0.55	RT	1.076	0.302	RT	1.092	0.51	RT
1.891	0.517	RT	4.037	0.429	RT	8.987	0.463	RT	2.372	1.349	RT	0.451	0.275	N	4.289	0.784	RT	1.904	1.108	RT	2	0.408	RT	1.09	0.487	RT
1.628	0.306	RT	0.925	0.625	RT	2.594	0.194	RT	0.586	0.376	RT	0.304	0.291	T	3.371	1.776	RT	2.327	0.743	RT	1.448	0.299	RT	1.864	6.479	RT
1.637	0.272	RT	0.63	0.24	RT	6.818	0.63	RT	1.887	0.711	RT	0.59	0.723	T	0.576	0.547	RT	3.341	1.31	RT	1.292	0.671	RT	2.58	1.93	RT
1.77	0.351	RT	0.11	0.07	RT	1.606	0	RT	2.047	0.929	RT	0.728	0.521	T	4.511	1.7	RT	3.224	1.822	RT	1.303	0.332	RT	1.111	0.491	RT
1.506	0.447	RT	4.51	0.477	RT	2.844	0.052	RT	0.988	0.476	RT	0.507	0.502	T	0.739	0.359	RT	1.506	8.935	RT	1.303	0.647	RT	3.71	1	RT
1.37	0.299	RT	2.745	0.513	RT	1.338	0.003	RT	5.274	1.806	RT	0.87	0.558	N	2.544	0.756	RT	2.139	1.492	RT	2.227	0.526	RT	2.764	1.483	RT
1.329	0.17	RT	1.344	0.658	RT	2.522	0.007	RT	1.54	1.177	RT	0.097	0.091	N	1.177	0.478	RT	3.483	2.836	RT	2.836	1.127	RT	1.176	1.276	RT
1.657	0.347	RT	2.018	0.459	RT	4.824	0.043	RT	4.969	1.883	RT	0.513	0.342	T	0.679	0.144	RT	4.551	2.474	RT	2.076	0.387	RT	1.243	0.508	RT
1.325	0.282	RT	0.072	0.048	RT	2.85	0.093	RT	2.11	1.35	RT	0.475	0.36	T	2.641	1.347	RT	3.229	2.21	RT	2.353	0.432	RT	1.797	0.569	RT
1.685	0.368	RT	3.15	0.674	RT	5.03	0.56	RT	3.549	2.23	RT	0.376	0.259	T	3.836	1.879	RT	1.718	0.83	RT	1.251	0.257	RT	0.5	0.233	RT
1.431	0.503	RT	2.751	0.16	RT	2.135	0.046	RT	0.732	0.532	RT	0.65	0.442	T	6.026	1.944	RT	3.016	3.067	RT	2.852	0.415	RT	4.074	0.927	RT
[truncated: 913,017+ more rows]

## Sheet: Fig. 1e, f
Fig. 1e							Fig. 1f

## Sheet: Fig. 1h
Fig. 1h
APC/C reporter_nuclear fluorescent intensity (Log2)
TIME_after_release_of_serum_starvation (hr)	Well_01	Well_02	Well_03	Well_04	Well_05	Average	STD
0	8.71732	9.59937	9.19536	9.10207	9.04022	9.13087	0.317696
4	9.7681	9.68693	9.52732	9.42806	9.55097	9.59228	0.134874
8	9.58079	9.58804	9.51412	9.17802	9.05786	9.38377	0.248034
16	9.28383	9.33827	9.12992	9.12285	9.1616	9.20729	0.0977471
20	10.2823	10.295	10.1319	10.2058	10.1324	10.2095	0.0784046
24	10.9082	10.6233	10.7868	10.4594	10.3519	10.6259	0.228209
32	12.193	12.1526	11.8717	11.8039	11.7323	11.9507	0.209129
PIN1_nuclear fluorescent intensity (Log2)
TIME_after_release_of_serum_starvation (hr)	Well_01	Well_02	Well_03	Well_04	Well_05	Average	STD
0	11.1083	11.1948	11.1083	11.1022	10.9797	11.0987	0.0768236
4	11.1802	11.0773	11.005	11.0121	10.215	10.8979	0.388196
8	10.4464	10.452	10.4584	10.4144	10.3408	10.4224	0.04868
16	10.3377	10.7064	10.7467	11.1232	10.9729	10.7774	0.298791
20	12.8539	12.9255	12.8513	12.9087	12.8789	12.8837	0.032898
24	12.9956	12.9665	13.0686	13.0418	13.0214	13.0188	0.0396769
32	13.0859	13.078	13.1039	13.1294	13.0953	13.0985	0.0198165

## Sheet: Fig. 1i
Fig. 1i

## Sheet: Fig. 2c
Fig. 2c
	WT			Cdh1-7A
MDA-MB-231	2	3	4	71	65	81
SUM-159	5	2	3	83	89	70

## Sheet: Fig. 2d-g
Fig. 2d						Fig. 2e					Fig. 2f
Fig. 2g

## Sheet: Fig. 2h
Fig. 2h
	MDA-MB-231
	EV			CDH1 7A
Cyclin B1	0.909918	1.01396	1.08387	0.5656	0.564799	0.582968
CDC20	1.0124	1.01602	0.972175	0.713897	0.741136	0.777374
Geminin	1.03168	0.961298	1.00831	0.97633	1.00135	1.0651
PIN1	0.845493	1.18274	1	0.864009	0.783595	0.82282
PLK1	1.03435	0.966795	1	0.642888	0.631531	0.637184
CDH1	1.12029	1.12941	0.79035	10.0036	10.2502	9.96067
	MDA-MB-468
	EV			CDH1 7A
Cyclin B1	1.03592	0.955974	1.00979	0.970131	1.05342	1.00934
CDC20	0.988948	0.986881	1.02462	0.786717	0.753538	0.761378
Geminin	0.942444	0.93942	1.1295	2.83812	2.89576	3.07472
PIN1	0.91855	0.965198	1.12793	0.550067	0.551276	0.628611
PLK1	0.985391	0.96984	1.04638	0.672463	0.669717	0.849816
CDH1	1.03796	0.985799	0.977303	46.4329	49.4773	47.1995

## Sheet: Fig. 2i-k
Fig. 2i						Fig. 2j						Fig. 2k

[truncated: 60 more sheets: Fig. 3c, Fig. 3f, Fig. 3h, Fig. 3i, Fig. 4a, b, Fig. 4d, e, Fig. 4j, Fig. 4k, Fig. 5a, Fig. 5d, Fig. 5e, f, Fig. 5g-j, Fig. 6c, Fig. 6d, Fig. 6e, Fig. 6f, Fig. 6g, Fig. 6j, Fig. 6k, Fig. 6m …]
